# Supplementary material for: Genetic Architecture Underlying the Metabolites of Chlorogenic Acid Biosynthesis in Populus tomentosa
Source: Int J Mol Sci. 2021 Feb 27;22(5):2386. doi: 10.3390/ijms22052386 (PMC7957499; doi:10.3390/ijms22052386)
Supplement: Supplementary file 1 [file ijms-22-02386-s001.zip]

Archive with 2 entries (2 files):
- Supplementary Data.xlsx
- Supplementary Information.pdf
