# Supplementary material for: Genetic Architecture Underlying the Metabolites of Chlorogenic Acid Biosynthesis in Populus tomentosa
Source: Int J Mol Sci. 2021 Feb 27;22(5):2386. doi: 10.3390/ijms22052386 (PMC7957499; doi:10.3390/ijms22052386)
Supplement: Supplementary file 1 [file ijms-22-02386-s001.zip › Supplementary Data.xlsx]

## Sheet: Legends for Supporting Data
Data S1. Detailed information listing the annotation of causal genes in GWAS and the best BLAST results for Populus trichocarpa and Arabidopsis thaliana
Data S2. Detailed information listing the eQTNs identified for each gene in the mGWAS
Data S3. Detailed information listing the annotation of causal genes in the eQTN mapping and the best BLAST results for Populus trichocarpa and Arabidopsis thaliana

## Sheet: Data S1
Data S1. Detailed information listing the annotation of causal genes in GWAS and the best BLAST results for Populus trichocarpa and Arabidopsis thaliana
SNP	Region	Populus tomentosa gene	Homologous genes in Populus trichocarpa	Define	ATG(Arabidopsis thaliana gene)	ATG Synonyms (abbreviation) in Plants	Arabidopsis thaliana defline
Chr1_11197087	inter	Ptom.001G.01246	Potri.001G129000	PTHR27000:SF202 - INACTIVE LEUCINE-RICH REPEAT RECEPTOR-LIKE PROTEIN KINASE CORYNE-RELATED (1 of 2)	AT1G31420	FEI1	Leucine-rich repeat protein kinase family protein
Chr1_11197087	intron	Ptom.001G.01244	Potri.001G128800	similar to SH3 domain-containing protein 1 (SH3P1); similar to SH3 domain-containing protein 1 (Arabidopsis thaliana) GI:16974676; [ co-ortholog (1of2) of At1g31440, ]	AT1G31440
Chr1_11287003	promoter	Ptom.001G.01255	Potri.001G129800	ankyrin repeat family protein; similar to contains ankyrin repeats; [ co-ortholog (1of2) of At5g61230, At5g07840, ]	AT5G61230		Ankyrin repeat family protein
Chr1_11984361	promoter	Ptom.001G.01332	Potri.001G137800	homeobox-leucine zipper family protein; similar to lipid-binding START domain-containing protein; similar to HD-Zip homeo domain OCL4 protein (GI:8920425) (Zea mays); [ co-ortholog (2of2) of At5g46880, At4g17710, ]	AT5G46880	HB-7,HDG5	homeobox-7
Chr1_11984361	inter	Ptom.001G.01331	Potri.001G322800	PF05938 - Plant self-incompatibility protein S1 (Self-incomp_S1) (1 of 27)
Chr1_14475749	intron	Ptom.001G.01590	Potri.001G165900	similar to expressed protein in Arabidopsis thaliana; similar to Nuclear pore complex protein Nup107 (Nucleoporin Nup107) (107 kDa nucleoporin) (p105) (Swiss-Prot:P52590) (Rattus norvegicus); similar to expressed protein in Arabidopsis thaliana; similar t	AT3G14120
Chr1_16365189	promoter	Ptom.001G.01742	Potri.001G173900	PF03735//PF05641 - ENT domain (ENT) // Agenet domain (Agenet) (1 of 4)	AT4G32440		Plant Tudor-like RNA-binding protein
Chr1_17838810	inter	Ptom.001G.01819	Potri.001G183000	PTHR27001:SF27 - PROLINE-RICH RECEPTOR-LIKE PROTEIN KINASE PERK15 (1 of 3)	AT3G24550	ATPERK1,PERK1	proline extensin-like receptor kinase 1
Chr1_19976404	promoter	Ptom.001G.01935	Potri.001G195300	2.1.1.190 - 23S rRNA (uracil(1939)-C(5))-methyltransferase / RNA uridine methyltransferase A (1 of 2)	AT3G21300		RNA methyltransferase family protein
Chr8_14803	inter	Ptom.008G.00003	Potri.008G002100	hypothetical protein D5086_0000312170 [Populus alba]	AT5G23450
Chr8_14803	inter	Ptom.008G.00004	Potri.008G002100	hypothetical protein D5086_0000312170 [Populus alba]	AT5G23450
Chr8_14803	inter	Ptom.008G.00002	Potri.008G001900	3.2.1.96//3.5.1.28 - Mannosyl-glycoprotein endo-beta-N-acetylglucosaminidase / Endo-beta-N-acetylglucosaminidase (1 of 2)	AT2G01050		zinc ion binding;nucleic acid binding
Chr1_24738065	intron	Ptom.001G.02201	Potri.001G229100	PTHR13789//PTHR13789:SF227 - MONOOXYGENASE // SUBFAMILY NOT NAMED (1 of 1)	AT5G67030
Chr1_26484725	promoter	Ptom.001G.02390	Potri.001G249500	3.4.19.12 - Ubiquitinyl hydrolase 1 / Ubiquitin thiolesterase (1 of 104)	AT1G07300		josephin protein-related
Chr5_9538404	inter	Ptom.005G.01160	Potri.005G125500	PTHR23139//PTHR23139:SF62 - RNA-BINDING PROTEIN // SUBFAMILY NOT NAMED (1 of 2)	AT4G36690	ATU2AF65A	U2 snRNP auxilliary factor, large subunit, splicing factor
Chr1_28238883	inter	Ptom.001G.02585	Potri.001G267501	PREDICTED: uncharacterized protein LOC105115740 [Populus euphratica]	AT3G52105
Chr1_28238883	inter	Ptom.001G.02587	Potri.001G267600	uncharacterized protein D5086_0000327260 [Populus alba]	AT3G52110
Chr1_30223620	inter	Ptom.001G.02772	Potri.001G286400	K02492 - glutamyl-tRNA reductase (hemA) (1 of 3)	AT1G58290	HEMA1	Glutamyl-tRNA reductase family protein
Chr1_30223620	promoter	Ptom.001G.02773	Potri.001G286500	1.8.4.12 - Peptide-methionine (R)-S-oxide reductase / Selenoprotein R (1 of 5)	AT4G21860	MSRB2	methionine sulfoxide reductase B 2
Chr1_37656451	intron	Ptom.001G.03385	Potri.001G358400		AT2G34640	HMR,PTAC12	plastid transcriptionally active 12
Chr1_50281019	inter	Ptom.001G.04203	Potri.001G431400	PTHR11260//PTHR11260:SF230 - GLUTATHIONE S-TRANSFERASE, GST, SUPERFAMILY, GST DOMAIN CONTAINING // SUBFAMILY NOT NAMED (1 of 21)	AT1G17180	ATGSTU25,GSTU25	glutathione S-transferase TAU 25
Chr1_6574176	inter	Ptom.001G.00737	Potri.001G076300	uncharacterized protein D5086_0000231160 [Populus alba]
Chr1_6574176	promoter	Ptom.001G.00738	Potri.001G076400	hypothetical protein D5086_0000312630 [Populus alba]
Chr1_6787904	inter	Ptom.001G.00759	Potri.001G078500	K02258 - cytochrome c oxidase assembly protein subunit 11 (COX11) (1 of 1)	AT1G02410		cytochrome c oxidase assembly protein CtaG / Cox11 family
Chr1_7881079	inter	Ptom.001G.00888	Potri.001G091300	similar to expressed protein in Arabidopsis thaliana; similar to hypothetical protein; similar to Synechocystis sp.; similar to PIR:S76577; [ ortholog of At4g23890,]	AT4G23890
Chr1_7881079	inter	Ptom.001G.00887	Potri.005G077700	similar to expressed protein in Arabidopsis thaliana; similar to expression supported by MPSS; [ co-ortholog (1of3) of At4g39790, ]
Chr1_9835177	inter	Ptom.001G.01099	Potri.001G113600	KOG4282 - Transcription factor GT-2 and related proteins, contains trihelix DNA-binding/SANT domain (1 of 32)	AT3G58630		sequence-specific DNA binding transcription factors
Chr1_9835177	promoter	Ptom.001G.01100	Potri.001G113700	PTHR10795//PTHR10795:SF370 - PROPROTEIN CONVERTASE SUBTILISIN/KEXIN // SUBFAMILY NOT NAMED (1 of 5)	AT1G04110	SDD1	Subtilase family protein
Chr10_10736147	inter	Ptom.010G.01537	Potri.010G100800	PTHR30540//PTHR30540:SF5 - OSMOTIC STRESS POTASSIUM TRANSPORTER // SUBFAMILY NOT NAMED (1 of 2)	AT2G30070	ATKT1,ATKT1P,ATKUP1,KT1,KUP1	potassium transporter 1
Chr10_16612495	inter	Ptom.010G.02193	Potri.010G034200	similar to glyoxal oxidase-related; similar to low similarity to glyoxal oxidase precursor (glx1) (Phanerochaete chrysosporium) GI:1050302; [ ortholog of At1g14430,]	AT1G14430		glyoxal oxidase-related protein
Chr10_16612495	inter	Ptom.010G.02192	Potri.010G034300	similar to nitrate transporter; putative; similar to nitrate transporter (NTL1) GI:3377517 (Arabidopsis thaliana); similar to nitrate transporter; putative; similar to nitrate transporter (NT; [ ortholog of At1g69850,At1g27040,]	AT1G69850	ATNRT1:2,NRT1:2,NTL1	nitrate transporter 1:2
Chr10_18270573	exon	Ptom.010G.02294	Potri.010G022000	PTHR23244:SF308 - KELCH REPEAT-CONTAINING PROTEIN (1 of 2)	AT5G18590		Galactose oxidase/kelch repeat superfamily protein
Chr10_18270573	inter	Ptom.010G.02293	Potri.010G022100	similar to tetratricopeptide repeat (TPR)-containing protein; similar to low similarity to prediabetic NOD sera-reactive autoantigen (Mus musculus) GI:6670773; similar to anaphase-promoting complex subunit 7 (Homo sapiens) GI:6180015; [ co-ortholog (2of2)	AT2G39090		tetratricopeptide repeat (TPR)-containing protein
Chr10_2397154	inter	Ptom.010G.00370	Potri.010G214300	similar to expressed protein in Arabidopsis thaliana; similar to expression supported by MPSS; [ co-ortholog (1of2) of At2g39300, At3g55060, ]	AT3G55060
Chr10_3574428	inter	Ptom.010G.00539	Potri.010G196800	PTHR10795//PTHR10795:SF348 - PROPROTEIN CONVERTASE SUBTILISIN/KEXIN // SUBFAMILY NOT NAMED (1 of 6)
Chr10_3574428	intron	Ptom.010G.00538	Potri.010G196800	PTHR10795//PTHR10795:SF348 - PROPROTEIN CONVERTASE SUBTILISIN/KEXIN // SUBFAMILY NOT NAMED (1 of 6)
Chr10_5499416	inter	Ptom.010G.00832	Potri.010G168500	galactosyltransferase family protein; [ co-ortholog (1of3) of At1g26810, ]	AT1G26810	GALT1	galactosyltransferase1
Chr10_5499416	exon	Ptom.010G.00834	Potri.010G168300	zinc finger (C3HC4-type RING finger) family protein; similar to C3HC4 type (RING finger); [ co-ortholog (1of2) of At1g26800, ]	AT1G26800		RING/U-box superfamily protein
Chr10_5499416	inter	Ptom.010G.00833	Potri.010G168400	PTHR31621:SF11 - GB (1 of 2)	AT1G09157		Protein of unknown function (DUF679)
Chr10_5499416	inter	Ptom.010G.00836	Potri.010G168200	glucose-methanol-choline (GMC) oxidoreductase family protein; similar to mandelonitrile lyase from Prunus serotina (SP|P52706|; similar to SP|P52707); [ co-ortholog (3of3) of At1g14190, At1g14185, ]	AT1G14185		Glucose-methanol-choline (GMC) oxidoreductase family protein
Chr10_5499416	promoter	Ptom.010G.00835	Potri.010G168300	zinc finger (C3HC4-type RING finger) family protein; similar to C3HC4 type (RING finger); [ co-ortholog (1of2) of At1g26800, ]	AT1G26800		RING/U-box superfamily protein
Chr11_11854835	intron	Ptom.011G.00741	Potri.011G098500	stromal membrane-associated protein | (RefSeq) ADP-ribosylation factor GTPase-activating protein AGD12 isoform X2 (A)	AT4G21160	AGD12,ZAC	Calcium-dependent ARF-type GTPase activating protein family
Chr11_12498534	inter	Ptom.011G.00785	Potri.011G107900	similar to protein transport protein sec61; putative; similar to PfSec61 (Plasmodium falciparum) GI:3057044; [ co-ortholog (1of2) of At1g29310, At2g34250, ]	AT2G34250		SecY protein transport family protein
Chr11_1334024	inter	Ptom.011G.00090	Potri.011G062900	PTHR18966//PTHR18966:SF233 - IONOTROPIC GLUTAMATE RECEPTOR // SUBFAMILY NOT NAMED (1 of 7)	AT2G29120	ATGLR2.7,GLR2.7	glutamate receptor 2.7
Chr11_15926731	inter	Ptom.011G.01119	Potri.011G151300	PF12796//PF13606 - Ankyrin repeats (3 copies) (Ank_2) // Ankyrin repeat (Ank_3) (1 of 1)	AT5G14230
Chr11_16995390	inter	Ptom.011G.01209	Potri.011G165900	PTHR10795//PTHR10795:SF3 - PROPROTEIN CONVERTASE SUBTILISIN/KEXIN // SUBFAMILY NOT NAMED (1 of 6)	AT2G04160	AIR3	Subtilisin-like serine endopeptidase family protein
Chr11_16995390	inter	Ptom.011G.01207	Potri.011G165700	K13457 disease resistance protein RPM1 | (RefSeq) disease resistance protein RPM1 (A)	AT3G07040	RPM1,RPS3	NB-ARC domain-containing disease resistance protein
Chr11_3523861	intron	Ptom.011G.00299	Potri.004G032300	equilibrative nucleoside transporter family protein; similar to SWISS-PROT:P31381 nucleoside transporter FUN26 (Saccharomyces cerevisiae); [ co-ortholog (1of4) of At4g05120, At4g05130, At4g05140, At4g05110, ]	AT4G05120	ATENT3,ENT3,FUR1	Major facilitator superfamily protein
Chr11_7662950	inter	Ptom.011G.00539	Potri.011G072200	KOG4200 - Uncharacterized conserved protein (1 of 1)	AT1G29760		Putative adipose-regulatory protein (Seipin)
Chr12_10858542	inter	Ptom.012G.00939	Potri.012G100400	K01726 gamma-carbonic anhydrase [EC:4.2.1.-] | (RefSeq) gamma carbonic anhydrase-like 2, mitochondrial (A)	AT3G48680	GAMMA CAL2	gamma carbonic anhydrase-like 2
Chr12_11937872	inter	Ptom.012G.01090	Potri.012G117600	K02998 - small subunit ribosomal protein SAe (RP-SAe, RPSA) (1 of 4)	AT3G04770	RPSAb	40s ribosomal protein SA B
Chr12_11937872	promoter	Ptom.012G.01091	Potri.006G032700	PF08263 - Leucine rich repeat N-terminal domain (LRRNT_2) (1 of 440)	AT5G46330	FLS2	Leucine-rich receptor-like protein kinase family protein
Chr12_12306425	promoter	Ptom.012G.01133	Potri.012G124600	PTHR11062//PTHR11062:SF50 - EXOSTOSIN HEPARAN SULFATE GLYCOSYLTRANSFERASE -RELATED // SUBFAMILY NOT NAMED (1 of 2)	AT2G35100	ARAD1	Exostosin family protein
Chr12_12306425	inter	Ptom.012G.01131	Potri.012G124500	1.8.98.2 - Sulfiredoxin / Peroxiredoxin-(S-hydroxy-S-oxocysteine) reductase (1 of 2)	AT1G31170	ATSRX,SRX	sulfiredoxin
Chr12_1743181	exon	Ptom.012G.00123	Potri.012G054400	PTHR24115:SF522 - KINESIN-LIKE PROTEIN NACK1 (1 of 5)	AT1G18370	ATNACK1,HIK,NACK1	ATP binding microtubule motor family protein
Chr12_1743181	inter	Ptom.012G.00124	Potri.012G054300	protease inhibitor/seed storage/lipid transfer protein (LTP) family protein; similar to TED4 (Zinnia elegans) GI:493721; [ co-ortholog (2of2) of At1g48750, At3g18280, ]	AT3G18280		Bifunctional inhibitor/lipid-transfer protein/seed storage 2S albumin superfamily protein
Chr12_8276505	inter	Ptom.012G.00675	Potri.015G067000	nodulin family protein; similar to nodulin-like protein (Arabidopsis thaliana) GI:3329368; similar to nodule-specific protein Nlj70 (Lotus japonicus) GI:3329366; [ ortholog of At1g18940,At1g74780,]	AT2G34355
Chr12_8276505	inter	Ptom.012G.00674	Potri.009G099600	similar to expressed protein in Arabidopsis thaliana; similar to expressed protein in Arabidopsis thaliana; [ co-ortholog (1of2) of At4g34090, ]	AT4G34090
Chr13_14506079	inter	Ptom.013G.01383	Potri.013G002100	PTHR17614 - ZINC FINGER-CONTAINING (1 of 2)	AT5G26610		D111/G-patch domain-containing protein
Chr13_14506079	inter	Ptom.013G.01382	Potri.013G002200	similar to aspartic proteinase 2. [ORG:Glycine max]; [ co-ortholog (2of2) of BAB64296, ]	AT1G11910	APA1,ATAPA1	aspartic proteinase A1
Chr13_3605392	intron	Ptom.013G.00337	Potri.013G113100	no apical meristem (NAM) family protein; similar to NAM GB:CAA63101 from (Petunia 10 hybrida); [ co-ortholog (1of2) of At1g71930, ]	AT1G71930	ANAC030,VND7	vascular related NAC-domain protein 7
Chr13_4399097	inter	Ptom.013G.00423	Potri.013G104200	PTHR10996:SF108 - D-ISOMER SPECIFIC 2-HYDROXYACID DEHYDROGENASE-LIKE PROTEIN (1 of 1)	AT1G72190		D-isomer specific 2-hydroxyacid dehydrogenase family protein
Chr13_4399097	inter	Ptom.013G.00424	Potri.013G104100	PF00646 - F-box domain (F-box) (1 of 187)	AT4G12560	CPR30	F-box and associated interaction domains-containing protein
Chr14_10437267	inter	Ptom.014G.01270	Potri.014G166900	hypothetical protein D5086_0000000720 [Populus alba]	AT3G13130
Chr14_12515435	intron	Ptom.014G.01410	Potri.014G184100	PTHR32227:SF16 - GLUCAN ENDO-1,3-BETA-GLUCOSIDASE 7-RELATED (1 of 18)	AT2G16230		O-Glycosyl hydrolases family 17 protein
Chr14_12515435	intron	Ptom.014G.01401	Potri.014G182300	K01520 - dUTP pyrophosphatase (dut, DUT) (1 of 4)	AT3G46940	DUT1	DUTP-PYROPHOSPHATASE-LIKE 1
Chr18_4081252	intron	Ptom.018G.00389	Potri.018G021700	PTHR12378:SF12 - EXPRESSED PROTEIN (1 of 2)	AT5G25170		PPPDE putative thiol peptidase family protein
Chr3_10260712	inter	Ptom.003G.01317	Potri.001G150001	PTHR10359:SF22 - DEMETER-LIKE PROTEIN 2-RELATED (1 of 4)
Chr3_10260712	inter	Ptom.003G.01316	Potri.003G084800	hypothetical protein D5086_0000162620 [Populus alba]
Chr3_10260712	exon	Ptom.003G.01318	Potri.003G084400	PF01535//PF13041//PF13812 - PPR repeat (PPR) // PPR repeat family (PPR_2) // Pentatricopeptide repeat domain (PPR_3) (1 of 47)	AT4G17616		Pentatricopeptide repeat (PPR) superfamily protein
Chr14_2259822	intron	Ptom.014G.00243	Potri.014G038300	K04730 - interleukin-1 receptor-associated kinase 1 (IRAK1) (1 of 18)	AT3G13690		Protein kinase protein with adenine nucleotide alpha hydrolases-like domain
Chr15_10233479	inter	Ptom.015G.00853	Potri.015G084500	PF05910 - Plant protein of unknown function (DUF868) (DUF868) (1 of 18)	AT4G12690		Plant protein of unknown function (DUF868)
Chr15_10233479	promoter	Ptom.015G.00851
Chr15_10233479	inter	Ptom.015G.00850	Potri.015G084200	similar to expressed protein in Arabidopsis thaliana; [ ortholog of At4g24700,]	AT4G24700
Chr15_10930191	promoter	Ptom.015G.00955	Potri.015G094100	PTHR23074:SF84 - AAA-TYPE ATPASE-LIKE PROTEIN-RELATED (1 of 2)	AT4G02480		AAA-type ATPase family protein
Chr15_10930191	inter	Ptom.015G.00953	Potri.015G094000	PTHR12961 - CONSERVED OLIGOMERIC GOLGI COMPLEX COMPONENT 2 (1 of 2)	AT4G24840
Chr15_4814346	promoter	Ptom.015G.00399	Potri.015G047500	K04773 - protease IV [EC:3.4.21.-] (sppA) (1 of 1)	AT1G73990	SPPA,SPPA1	signal peptide peptidase
Chr15_5213074	inter	Ptom.015G.00423	Potri.015G050200	1.17.1.3 - Leucoanthocyanidin reductase / Leucocyanidin reductase (1 of 3)	AT1G75290		NAD(P)-binding Rossmann-fold superfamily protein
Chr7_8132523	inter	Ptom.007G.00722	Potri.007G092500	similar to Annexin-like protein RJ4. [ORG:Fragaria x ananassa]; [ co-ortholog (2of3) of AAF01250, CAA52903, S56674, CAD29698, P51074, CAA75308, AAA79922, T09552, ]	AT5G65020	ANNAT2	annexin 2
Chr15_7290052	inter	Ptom.015G.00551	Potri.015G054900	PREDICTED: late secretory pathway protein AVL9-like [Populus euphratica]	AT5G38790
Chr16_10105432	inter	Ptom.016G.00845	Potri.016G116200	LMBR1 integral membrane family protein; similar to 5 transmembrane domain containing protein; similar to unknown protein GB:BAA83351 (Oryza sativa); LMBR1 integral membrane family protein; similar to 5 transmembrane domain containing protein; [ co-ortholo	AT5G01460		LMBR1-like membrane protein
Chr16_14670950	intron	Ptom.016G.01280	Potri.016G021900	PTHR12303:SF6 - UPF0586 PROTEIN C9ORF41 (1 of 3)	AT2G32170		S-adenosyl-L-methionine-dependent methyltransferases superfamily protein
Chr16_14739883	inter	Ptom.016G.01281	Potri.016G022700	PTHR10281:SF4 - NEUFERRICIN (1 of 1)	AT4G14965	AtMAPR4,MAPR4	membrane-associated progesterone binding protein 4
Chr16_367595	intron	Ptom.016G.00026	Potri.016G057300	similar to putative glucosyltransferase. [ORG:Phaseolus lunatus]; [ co-ortholog (5of18) of Q9ZSK5, P56725, AAM09516, CAD28205, BAB86925, AAD51778, AAM09513, AAD04166, AAM09514, AAM09517, ]	AT2G36800	DOGT1,UGT73C5	don-glucosyltransferase 1
Chr16_6988048	inter	Ptom.016G.00646	Potri.016G092700	similar to putative receptor-like protein kinase RLPK1. [ORG:Glycine max]; [ co-ortholog (45of54) of AAL73330, ]	AT1G53440		Leucine-rich repeat transmembrane protein kinase
Chr16_9657067	inter	Ptom.016G.00813	Potri.016G112900	similar to potassium channel tetramerisation domain-containing protein; [ ortholog of At3g09030,]	AT3G09030		BTB/POZ domain-containing protein
Chr17_1450651	exon	Ptom.017G.00129	Potri.T064550	PTHR27009:SF21 - PR5-LIKE RECEPTOR KINASE-RELATED (1 of 16)	AT1G66920		Protein kinase superfamily protein
Chr17_2938328	inter	Ptom.017G.00288	Potri.T116500	AMP-dependent synthetase and ligase family protein; similar to AMP-binding protein GI:1903034 from (Brassica napus); [ co-ortholog (2of5) of At1g65880, At1g68270, At1g66120, At1g65890, ]	AT1G65880	BZO1	benzoyloxyglucosinolate 1
Chr17_3997334	intron	Ptom.017G.00416	Potri.017G151200	similar to iron transporter-related; similar to low similarity to iron-phytosiderophore transporter protein yellow stripe 1 (Zea mays) GI:10770865; [ co-ortholog (1of4) of At5g45450, At3g17650, At1g48370, ]	AT1G65730	YSL7	YELLOW STRIPE like 7
Chr17_7261340	promoter	Ptom.017G.00640	Potri.001G418500	PTHR10666:SF155 - POLYUBIQUITIN 4 (1 of 4)	AT4G05320
Chr17_7261340	inter	Ptom.017G.00638	Potri.017G036700	similar to raffinose synthase. [ORG:Cucumis sativus]; [ co-ortholog (1of3) of AAD02832, ]	AT5G40390	SIP1	Raffinose synthase family protein
Chr17_7261340	promoter	Ptom.017G.00639
Chr6_4922262	inter	Ptom.006G.00618	Potri.006G067500	PTHR32227:SF129 - GLYCOSYL HYDROLASE SUPERFAMILY PROTEIN (1 of 3)	AT2G26600		Glycosyl hydrolase superfamily protein
Chr17_9296943	inter	Ptom.017G.00821	Potri.017G060400	uncharacterized protein LOC18107111 [Populus trichocarpa]	AT1G12845
Chr17_9296943	inter	Ptom.017G.00822	Potri.001G322100	phosphoglycerate/bisphosphoglycerate mutase family protein; similar to X4 protein GI:21386798; similar to Y4 protein GI:21386800 from (Silene dioica); [ ortholog of At3g26780,]	AT3G26782		Tetratricopeptide repeat (TPR)-like superfamily protein
Chr17_9296943	inter	Ptom.017G.00823	Potri.017G060701	hypothetical protein D5086_0000059090 [Populus alba]
Chr18_10901244	inter	Ptom.018G.01130	Potri.018G088400	UbiE/COQ5 methyltransferase family protein; similar to ubiquinone biosynthesis methyltransferase COQ5 (Saccharomyces cerevisiae)(SP|P49017|; similar to ubiquinone/menaquinone biosynthesis methyltransferase ubiE (Escherichia coli)(SP|P27851); [ ortholog of	AT5G57300
Chr18_13834860	inter	Ptom.018G.01372	Potri.018G062100	similar to thromboxane-A synthase; putative; cytochrome P450 family protein; similar to simiar to Thromboxane-A synthase (TXA synthase) (TXS) (SP:P47787) (Sus scrofa); similar to supported by cDNA: gi_15810029_gb_AY054283.1_; similar to thromboxane-; [ co	AT2G26170	CYP711A1,MAX1	cytochrome P450, family 711, subfamily A, polypeptide 1
Chr18_9299320	inter	Ptom.018G.00976	Potri.018G105500	hydroxycinnamoyl-CoA shikimate/quinate hydroxycinnamoyl transferase	AT5G48930	HCT	hydroxycinnamoyl-CoA shikimate/quinate hydroxycinnamoyl transferase
Chr2_13241941	promoter	Ptom.002G.01847	Potri.002G167900	PTHR33513:SF4 - GB (1 of 7)	AT5G41761
Chr2_13241941	inter	Ptom.002G.01846	Potri.002G167800	K10389 - tubulin gamma (TUBG) (1 of 2)	AT5G05620	ATGCP2,GCP2,TUBG2	gamma-tubulin complex protein 2
Chr2_14959480	promoter	Ptom.002G.02006	Potri.002G185200	similar to cyclophilin. [ORG:Vicia faba]; [ ortholog of At3g62030,AAA64430,]	AT3G62030
Chr2_14959480	inter	Ptom.002G.02005	Potri.002G185100	PTHR34060:SF1 - POLYKETIDE CYCLASE / DEHYDRASE AND LIPID TRANSPORT PROTEIN (1 of 2)	AT4G01650		Polyketide cyclase / dehydrase and lipid transport protein
Chr2_4098153	promoter	Ptom.002G.00650	Potri.002G059900	similar to mitogen-activated protein kinase; putative; similar to MAPK; similar to putative (MPK20); similar to mitogen-activated protein kinase (MAPK)(AtMPK20); similar to PMID:12119167; similar to member of MAP Kinase; [ co-ortholog (1of2) of At2g42880,	AT2G42880	ATMPK20,MPK20	MAP kinase 20
Chr3_15288544	promoter	Ptom.003G.01721	Potri.003G031100	3.2.2.23 - DNA-formamidopyrimidine glycosylase / Formamidopyrimidine-DNA glycosylase (1 of 1)	AT1G52500	ATFPG-1,ATFPG-2,ATMMH-1,ATMMH-2,FPG-1,FPG-2,MMH-1,MMH-2	MUTM homolog-1
Chr3_15288544	inter	Ptom.003G.01720	Potri.003G031200	PTHR31669:SF4 - PROTEIN FAR1-RELATED SEQUENCE 8 (1 of 1)	AT1G80010	FRS8	FAR1-related sequence 8
Chr2_2415313	3'UTR	Ptom.002G.00389	Potri.002G037900	similar to expressed protein in Arabidopsis thaliana; [ co-ortholog (1of2) of At1g06200, At2g31140, ]	AT1G06200		Peptidase S24/S26A/S26B/S26C family protein
Chr2_2415313	inter	Ptom.002G.00388	Potri.002G037800	similar to expressed protein in Arabidopsis thaliana; [ co-ortholog (1of2) of At2g31150, At1g06190, ]	AT1G06190		Rho termination factor
Chr2_15062495	inter	Ptom.002G.02014	Potri.002G186100	SNF7 family protein; [ ortholog of At3g62080,]	AT3G62080
Chr2_15062495	inter	Ptom.002G.02015	Potri.002G186200	similar to expressed protein in Arabidopsis thaliana; similar to expressed protein in Arabidopsis thaliana; [ co-ortholog (2of2) of At2g46980, ]	AT2G46980
Chr2_4470015	inter	Ptom.002G.00700	Potri.002G065600	PTHR31190:SF30 - ETHYLENE-RESPONSIVE TRANSCRIPTION FACTOR 15-RELATED (1 of 5)	AT2G33710		Integrase-type DNA-binding superfamily protein
Chr2_681731	inter	Ptom.002G.00130	Potri.002G011200	transducin family protein; WD-40 repeat family protein; similar to retinoblastoma A associated protein; similar to RbAp48 (GI:3309245) (Xenopus laevis); [ co-ortholog (2of2) of At1g76260, At1g20540, ]	AT1G20540		Transducin/WD40 repeat-like superfamily protein
Chr2_681731	intron	Ptom.002G.00129	Potri.002G011100	similar to expressed protein in Arabidopsis thaliana; similar to previously annotated as 'axi 1 protein -related' based on similarity to axi 1 protein (GB:X80301) (GI:559920) from (Nicotiana tabac; [ co-ortholog (2of2) of At1g76270, At1g20550, ]	AT1G76270		O-fucosyltransferase family protein
Chr2_681731	inter	Ptom.002G.00128	Potri.002G011000	similar to expressed protein in Arabidopsis thaliana; similar to expressed protein in Arabidopsis thaliana; [ co-ortholog (2of2) of At1g63610, ]	AT1G63610
Chr3_10070756	inter	Ptom.003G.01299	Potri.003G086400	similar to RNA helicase; putative; similar to type 1 RNA helicase pNORF1 (Homo sapiens) GI:1885356; [ co-ortholog (2of2) of At5g47010, ]	AT5G47010	ATUPF1,LBA1,UPF1	RNA helicase, putative
Chr3_10070756	promoter	Ptom.003G.01300	Potri.003G086200	uncharacterized protein LOC18096918 isoform X2 [Populus trichocarpa]	AT5G47020
Chr3_10337173	inter	Ptom.003G.01327	Potri.003G083600	K14977 - (S)-ureidoglycine aminohydrolase (ylbA, UGHY) (1 of 1)	AT4G17050	UGLYAH	ureidoglycine aminohydrolase
Chr3_10700761	promoter	Ptom.003G.01383	Potri.003G079300	PTHR31985:SF11 - ETHYLENE-RESPONSIVE TRANSCRIPTION FACTOR ERF035 (1 of 4)	AT2G35700
Chr3_10700761;Chr3_10716590	inter	Ptom.003G.01384	Potri.001G155500	similar to acyl-CoA oxidase. [ORG:Glycine max]; [ co-ortholog (1of2) of AAL01888, AAL01887, At2g35690, At4g16760, ]	AT4G16760	ACX1,ATACX1	acyl-CoA oxidase 1
Chr7_277432	inter	Ptom.007G.00044	Potri.007G004300	PF00069//PF00139 - Protein kinase domain (Pkinase) // Legume lectin domain (Lectin_legB) (1 of 45)	AT5G10530		Concanavalin A-like lectin protein kinase family protein
Chr7_277432	promoter	Ptom.007G.00045	Potri.007G043300	similar to expressed protein in Arabidopsis thaliana; [ ortholog of At3g50370,]	AT3G50370
Chr7_277432	inter	Ptom.007G.00046	Potri.007G004600	K01414 - oligopeptidase A [EC:3.4.24.70] (prlC) (1 of 4)	AT5G65620		Zincin-like metalloproteases family protein
Chr3_16580246	inter	Ptom.003G.01788	Potri.001G208200	protein-protein interaction regulator family protein; [ ortholog of At1g15200,]	AT1G15200		protein-protein interaction regulator family protein
Chr3_16580246	inter	Ptom.003G.01787	Potri.T165600	hypothetical protein POPTR_T165600 [Populus trichocarpa]	AT2G01080		Late embryogenesis abundant (LEA) hydroxyproline-rich glycoprotein family
Chr3_18929877	intron	Ptom.003G.01892	Potri.003G008300	similar to 60S ribosomal protein L3 (RPL3B); similar to ribosomal protein GI:806279 from (Arabidopsis thaliana); [ co-ortholog (1of2) of At1g61580, ]	AT1G61580	ARP2,RPL3B	ARABIDOPSIS RIBOSOMAL PROTEIN 2, R-PROTEIN L3 B
Chr3_19433652	inter	Ptom.003G.01920	Potri.003G005100	PTHR11783:SF74 - CYTOSOLIC SULFOTRANSFERASE 1-RELATED (1 of 22)	AT5G07010	ATST2A,ST2A	sulfotransferase 2A
Chr3_19433652	inter	Ptom.003G.01919	Potri.003G005100	PTHR11783:SF74 - CYTOSOLIC SULFOTRANSFERASE 1-RELATED (1 of 22)	AT5G07010	ATST2A,ST2A	sulfotransferase 2A
Chr3_19433652	promoter	Ptom.003G.01921	Potri.003G004700	similar to Probable elongation factor 1-gamma 1 (EF-1-gamma) (eEF-1B gamma).; [ co-ortholog (2of2) of At1g57720, At1g09640, ]	AT1G09640		Translation elongation factor EF1B, gamma chain
Chr3_6370190	inter	Ptom.003G.00826	Potri.003G134200	Probable WRKY transcription factor 19 OS=Arabidopsis thaliana OX=3702 GN=WRKY19 PE=3 SV=1	AT1G64140
Chr3_6370190	promoter	Ptom.003G.00827	Potri.003G134100	KOG4711 - Predicted membrane protein (1 of 6)	AT3G18440	ALMT9,AtALMT9	aluminum-activated malate transporter 9
Chr3_742651	inter	Ptom.003G.00117	Potri.001G013300	similar to expressed protein in Arabidopsis thaliana; [ ortholog of At1g73240,]	AT1G73240
Chr3_742651	promoter	Ptom.003G.00118	Potri.003G212900	PTHR11654//PTHR11654:SF146 - OLIGOPEPTIDE TRANSPORTER-RELATED // SUBFAMILY NOT NAMED (1 of 2)	AT5G19640		Major facilitator superfamily protein
Chr3_9709791	inter	Ptom.003G.01253	Potri.003G090900	DNA-binding family protein; [ co-ortholog (1of2) of At4g17950, At5g46640, ]	AT4G17950		AT hook motif DNA-binding family protein
Chr3_9709791	promoter	Ptom.003G.01254	Potri.003G090800	similar to AP47/50p mRNA; clathrin adaptor complexes medium subunit family protein; clathrin adaptor complexes medium subunit family protein; [ co-ortholog (1of2) of At5g46630, ]	AT5G46630		Clathrin adaptor complexes medium subunit family protein
Chr4_12174740	exon	Ptom.004G.01213	Potri.004G095400	similar to phosphatidic acid phosphatase alpha. [ORG:Vigna unguiculata]; [ co-ortholog (2of2) of At3g02600, AAF89579, ]	AT3G02600	ATLPP3,LPP3	lipid phosphate phosphatase 3
Chr4_12174740	inter	Ptom.004G.01214	Potri.017G119700	similar to glycine-rich protein; [ co-ortholog (2of2) of At1g66820, ]
Chr4_12936442	inter	Ptom.004G.01287	Potri.004G087000	similar to RNA and export factor-binding protein; putative; similar to transcriptional coactivator ALY; similar to Mus musculus; similar to EMBL:MMU89876; [ co-ortholog (1of2) of At1g66260, At5g37720, ]	AT5G37720	ALY4	ALWAYS EARLY 4
Chr4_12936442	3'UTR	Ptom.004G.01288	Potri.004G086900	PTHR21493//PTHR21493:SF152 - CGI-141-RELATED/LIPASE CONTAINING PROTEIN // SUBFAMILY NOT NAMED (1 of 3)	AT5G37710		alpha/beta-Hydrolases superfamily protein
Chr4_13771991	inter	Ptom.004G.01360	Potri.004G077300	PF00646 - F-box domain (F-box) (1 of 187)	AT5G04010		F-box family protein
Chr4_13771991	inter	Ptom.004G.01359	Potri.004G078000	similar to 60S ribosomal protein L19-3.; [ ortholog of At4g02230,]	AT3G16780		Ribosomal protein L19e family protein
Chr4_14524766	inter	Ptom.004G.01445	Potri.004G066700	similar to expressed protein in Arabidopsis thaliana; [ ortholog of At1g73350,]	AT1G73350
Chr4_14524766	inter	Ptom.004G.01447	Potri.004G066600	similar to pentatricopeptide (PPR) repeat-containing protein; [ co-ortholog (1of2) of At2g26790, ]	AT2G26790		Pentatricopeptide repeat (PPR) superfamily protein
Chr4_17884540	inter	Ptom.004G.01782	Potri.004G018800	similar to cytochrome P450; putative; similar to cytochrome P450 77A2 (CYPLXXVIIA2) (P-450EG5) (Solanum melongena) and cytochrome P450 77A3 (SP:O48928) (Glycine max); similar to is a member of the PF|00067 Cytochrome P450 family. ESTs gb|Z30775 and gb|Z30	AT1G11600	CYP77B1	cytochrome P450, family 77, subfamily B, polypeptide 1
Chr4_17884540	intron	Ptom.004G.01783	Potri.010G109200	similar to endo-1; similar to 4-beta-glucanase. [ORG:Fragaria x ananassa]; [ co-ortholog (2of3) of At1g70710, AAC95009, CAA11301, T10907, At1g23210, AAT40310, CAC94007, AAD12577, CAA80627, CAB43937, AAC78293, ]	AT1G70710	ATGH9B1,CEL1,GH9B1	glycosyl hydrolase 9B1
Chr4_18075347	promoter	Ptom.004G.01807	Potri.004G021200	similar to postsynaptic protein-related; similar to postsynaptic protein CRIPT GI:3098551 from (Rattus norvegicus); [ ortholog of At1g61780,]	AT1G61780		postsynaptic protein-related
Chr4_18075347	inter	Ptom.004G.01808	Potri.004G021300	MYB-like transcription factor ETC1 [Populus trichocarpa]
Chr4_18075347	inter	Ptom.004G.01806	Potri.004G021000	similar to xyloglucan:xyloglucosyl transferase; putative; similar to xyloglucan endotransglycosylase; putative; similar to endo-xyloglucan transferase; putative; similar to endo-xyloglucan transferase GI:2244732 from (Gossypium hirsutum); [ ortholog of At	AT1G11545	XTH8	xyloglucan endotransglucosylase/hydrolase 8
Chr4_18831443	promoter	Ptom.004G.01883	Potri.004G032800	ABC1 family protein; ABC1 family protein; [ co-ortholog (2of2) of At1g11390, At1g61640, ]	AT1G11390		Protein kinase superfamily protein
Chr4_19073089	inter	Ptom.004G.01913	Potri.004G037600	similar to expressed protein in Arabidopsis thaliana; [ co-ortholog (2of2) of At4g09300, At1g61150, ]	AT1G61150		LisH and RanBPM domains containing protein
Chr4_3216942	inter	Ptom.004G.00380	Potri.004G189300	PTHR28052:SF1 - UPF0545 PROTEIN C22ORF39 (1 of 1)	AT4G25315		Expressed protein
Chr4_3216942	promoter	Ptom.004G.00381	Potri.004G189200	PF02178//PF03479 - AT hook motif (AT_hook) // Domain of unknown function (DUF296) (DUF296) (1 of 1)	AT4G12080	AHL1,ATAHL1	AT-hook motif nuclear-localized protein 1
Chr4_3216942	inter	Ptom.004G.00379	Potri.004G189400	K15505 - DNA repair protein RAD5 [EC:3.6.4.-] (RAD5) (1 of 2)	AT5G22750	RAD5	DNA/RNA helicase protein
Chr4_3592879	inter	Ptom.004G.00425	Potri.004G184700	similar to expressed protein in Arabidopsis thaliana; [ co-ortholog (2of2) of At3g07350, ]	AT3G07350		Protein of unknown function (DUF506)
Chr4_3592879	intron	Ptom.004G.00426	Potri.004G184650	hypothetical protein POPTR_004G184650 [Populus trichocarpa]
Chr4_892692	inter	Ptom.004G.00111	Potri.004G220400	PF02362 - B3 DNA binding domain (B3) (1 of 154)
Chr5_15529010	inter	Ptom.005G.01592	Potri.005G185300	PF13041//PF13812 - PPR repeat family (PPR_2) // Pentatricopeptide repeat domain (PPR_3) (1 of 8)	AT1G43980		Tetratricopeptide repeat (TPR)-like superfamily protein
Chr5_1618046	inter	Ptom.005G.00208	Potri.005G027300	K15777 4,5-DOPA dioxygenase extradiol [EC:1.13.11.-] | (RefSeq) uncharacterized protein LOC110630336 (A)
Chr5_2108771	promoter	Ptom.005G.00288	Potri.005G037700	KOG1893 - Uncharacterized conserved protein (1 of 2)	AT2G48060
Chr5_2108771	inter	Ptom.005G.00286	Potri.005G037600	similar to expressed protein in Arabidopsis thaliana; [ co-ortholog (2of2) of At1g54740, ]	AT1G54740		Protein of unknown function (DUF3049)
Chr5_2108771	inter	Ptom.005G.00289	Potri.005G037700	KOG1893 - Uncharacterized conserved protein (1 of 2)	AT2G48060
Chr5_2108771	intron	Ptom.005G.00287	Potri.005G037700	K22128 piezo-type mechanosensitive ion channel component 1/2 | (RefSeq) piezo-type mechanosensitive ion channel homolog (A)	AT2G48060
Chr5_4855111	promoter	Ptom.005G.00635	Potri.005G073900	DNAJ heat shock family protein; similar to SP|Q9S5A3|Chaperone protein dnaJ {Listeria {monocytogenes} ; [ co-ortholog (1of2) of At4g39960, At2g22360, ]	AT2G22360		DNAJ heat shock family protein
Chr5_5683986	inter	Ptom.005G.00738	Potri.005G083900	similar to expressed protein in Arabidopsis thaliana; [ ortholog of At5g64880,]	AT5G64880
Chr5_5683986	inter	Ptom.005G.00739	Potri.005G084000	similar to expressed protein in Arabidopsis thaliana; similar to DUF617; [ co-ortholog (1of2) of At4g39610, At2g21990, ]	AT2G21990		Protein of unknown function, DUF617
Chr5_6215994	inter	Ptom.005G.00810	Potri.005G090600	PF01535//PF13041 - PPR repeat (PPR) // PPR repeat family (PPR_2) (1 of 222)	AT5G08310		Tetratricopeptide repeat (TPR)-like superfamily protein
Chr5_6215994	inter	Ptom.005G.00811	Potri.005G090600	PF01535//PF13041 - PPR repeat (PPR) // PPR repeat family (PPR_2) (1 of 222)	AT5G08310		Tetratricopeptide repeat (TPR)-like superfamily protein
Chr5_6215994	inter	Ptom.005G.00813	Potri.005G090700	PTHR23500:SF47 - SUGAR TRANSPORT PROTEIN 10-RELATED (1 of 10)	AT3G19940		Major facilitator superfamily protein
Chr5_6284863	inter	Ptom.005G.00818	Potri.005G091400	K01899 - succinyl-CoA synthetase alpha subunit (LSC1) (1 of 3)	AT5G23250		Succinyl-CoA ligase, alpha subunit
Chr5_7480810	intron	Ptom.005G.00920	Potri.005G098000	transcription factor JUNGBRUNNEN 1 [Populus trichocarpa]	AT3G12910		NAC (No Apical Meristem) domain transcriptional regulator superfamily protein
Chr1_28208151	inter	Ptom.001G.02582
Chr1_28208151	inter	Ptom.001G.02583	Potri.001G267300	K09422 transcription factor MYB, plant | (RefSeq) transcription factor MYB83 (A)	AT3G08500	AtMYB83,MYB83	myb domain protein 83
Chr6_10068379	inter	Ptom.006G.01198	Potri.006G127500	PF02362//PF06507 - B3 DNA binding domain (B3) // Auxin response factor (Auxin_resp) (1 of 10)	AT4G30080	ARF16	auxin response factor 16
Chr6_11283146	inter	Ptom.006G.01326	Potri.006G140100	uncharacterized protein D5086_0000053590 [Populus alba]	AT1G72490
Chr6_11283146	inter	Ptom.006G.01325	Potri.006G140000	K09705 - hypothetical protein (K09705) (1 of 1)	AT1G19130
Chr6_12256106	promoter	Ptom.006G.01409	Potri.006G148700	recA family protein; [ co-ortholog (1of2) of At2g19490, At3g32920, ]	AT2G19490		recA DNA recombination family protein
Chr6_12521430	inter	Ptom.006G.01429	Potri.006G150900	3.6.1.9 - Nucleotide diphosphatase / Nucleotide pyrophosphatase (1 of 2)	AT4G29680		Alkaline-phosphatase-like family protein
Chr6_15267207	inter	Ptom.006G.01609	Potri.006G180700	PF00168 - C2 domain (C2) (1 of 123)	AT3G26390
Chr6_15267207	inter	Ptom.006G.01608
Chr6_15267207	inter	Ptom.006G.01610	Potri.006G180800	similar to expressed protein in Arabidopsis thaliana; [ co-ortholog (2of2) of At4g30790, ]	AT4G30790
Chr6_15880648	promoter	Ptom.006G.01662	Potri.006G186900	PTHR12775 - PROTEIN C20ORF43 HOMOLOG (1 of 2)	AT5G58020
Chr6_179280	inter	Ptom.006G.00027	Potri.006G002700	PTHR11538//PTHR11538:SF43 - PHENYLALANYL-TRNA SYNTHETASE // SUBFAMILY NOT NAMED (1 of 5)	AT1G55790		Domain of unknown function (DUF2431)
Chr6_179280	inter	Ptom.006G.00026	Potri.006G002600	PTHR10857:SF34 - COPINE (CALCIUM-DEPENDENT PHOSPHOLIPID-BINDING PROTEIN) FAMILY PROTEIN (1 of 4)	AT5G14420	RGLG2	RING domain ligase2
Chr6_4371728	inter	Ptom.006G.00558	Potri.006G062000	3.6.1.25//3.6.1.3 - Adenosinetriphosphatase / Triphosphatase (1 of 4)	AT2G11890		adenylate cyclases
Chr6_4371728	promoter	Ptom.006G.00559	Potri.006G062100	PF05617 - Prolamin-like (Prolamin_like) (1 of 44)	AT4G39340		Protein of unknown function (DUF1278)
Chr6_6311435	inter	Ptom.006G.00814	Potri.006G088100	PTHR31048:SF21 - PATHOGENESIS-RELATED THAUMATIN-LIKE PROTEIN (1 of 1)	AT5G02140		Pathogenesis-related thaumatin superfamily protein
Chr6_6311435	promoter	Ptom.006G.00813	Potri.006G088000	similar to expressed protein in Arabidopsis thaliana; [ co-ortholog (1of2) of At5g02150, At3g09350, ]	AT3G09350	Fes1A	Fes1A
Chr6_6311435	3'UTR	Ptom.006G.00812	Potri.006G087900	K02993 - small subunit ribosomal protein S7e (RP-S7e, RPS7) (1 of 5)	AT3G02560		Ribosomal protein S7e family protein
Chr7_11567450	intron	Ptom.007G.01183	Potri.007G140200	similar to formin homology 2 domain-containing protein; similar to FH2 domain-containing protein; similar to formin homology 2 domain containing protein; [ co-ortholog (1of2) of At2g43800, ]	AT3G25500	AFH1,AHF1,ATFH1,FH1	formin homology 1
Chr7_11567450	inter	Ptom.007G.01185	Potri.007G140400	PTHR24413:SF140 - BTB/POZ AND TAZ DOMAIN-CONTAINING PROTEIN 3 (1 of 2)	AT1G05690	BT3	BTB and TAZ domain protein 3
Chr7_12553618	intron	Ptom.007G.01273	Potri.007G072000	K06950 - uncharacterized protein (K06950) (1 of 1)	AT1G17330		Metal-dependent phosphohydrolase
Chr7_12829919	inter	Ptom.007G.01300	Potri.007G074400	4.2.3.8 - Casbene synthase / Casbene synthetase (1 of 15)	AT5G48110
Chr7_12829919	promoter	Ptom.007G.01301	Potri.007G074400	4.2.3.8 - Casbene synthase / Casbene synthetase (1 of 15)	AT5G23960	ATTPS21,TPS21	terpene synthase 21
Chr7_2712964	exon	Ptom.007G.00352	Potri.007G035900	PTHR11757:SF6 - PROLYL OLIGOPEPTIDASE FAMILY PROTEIN (1 of 1)	AT5G66960		Prolyl oligopeptidase family protein
Chr7_2712964	inter	Ptom.007G.00353	Potri.007G036100	similar to expressed protein in Arabidopsis thaliana; similar to expression supported by MPSS; [ co-ortholog (2of2) of At4g37100, At2g23520, ]	AT2G23520		Pyridoxal phosphate (PLP)-dependent transferases superfamily protein
Chr3_10716590	promoter	Ptom.003G.01386	Potri.003G079100	K09422 transcription factor MYB, plant | (RefSeq) transcription factor MYB114 (A)
Chr7_4035333	inter	Ptom.007G.00431	Potri.007G042200	similar to patatin; putative; similar to patatin-like latex allergen (Hevea brasiliensis)(PMID:10589016); [ ortholog of At4g37070,At4g37060,At5g43590,]	AT4G37070	AtPLAIVA,PLA IVA,PLP1	Acyl transferase/acyl hydrolase/lysophospholipase superfamily protein
Chr8_11239562	inter	Ptom.008G.01598	Potri.T006500	PTHR31286:SF2 - TA11-LIKE NON-LTR RETROELEMENT PROTEIN-RELATED (1 of 64)
Chr9_4005236	inter	Ptom.009G.00451	Potri.009G060700	K13121 - protein FRA10AC1 (FRA10AC1) (1 of 2)
Chr9_4005236	inter	Ptom.009G.00450	Potri.008G051450
Chr9_5152868	inter	Ptom.009G.00611	Potri.009G076800	hypothetical protein POPTR_009G076800 [Populus trichocarpa]
Chr9_5152868	inter	Ptom.009G.00614	Potri.009G077000	PTHR31181:SF49 - EGG CELL-SECRETED PROTEIN 1.1 (1 of 3)	AT1G76750		Protein of unknown function (DUF1278)
Chr9_5152868	promoter	Ptom.009G.00613	Potri.009G076900	PTHR31301:SF4 - LOB DOMAIN-CONTAINING PROTEIN 12 (1 of 3)	AT2G30130	ASL5,LBD12,PCK1	Lateral organ boundaries (LOB) domain family protein
Chr9_6689099	inter	Ptom.009G.00854	Potri.009G101800	PTHR12560:SF12 - LAG1 LONGEVITY ASSURANCE HOMOLOG 2 (1 of 2)	AT3G19260	LAG1 HOMOLOG 2,LOH2	LAG1 homologue 2
Chr9_6689099	promoter	Ptom.009G.00855	Potri.009G101900	ethylene-responsive transcription factor ERF109	AT4G34410	RRTF1	redox responsive transcription factor 1
Chr14_1505062	inter	Ptom.014G.00193	Potri.014G031200	PTHR13832:SF25 - PROTEIN PHOSPHATASE 2C 12-RELATED (1 of 3)	AT1G47380		Protein phosphatase 2C family protein
Chr14_1505062	promoter	Ptom.014G.00194	Potri.014G031700	PF02362 - B3 DNA binding domain (B3) (1 of 154)	AT5G42700		AP2/B3-like transcriptional factor family protein

## Sheet: Data S2
Data S2. Detailed information listing the eQTNs identified for each gene in the mGWAS
Expression gene	SNP_ID	Type	SNP P-value	SNP Q-value	Populus tomentosa gene
Ptom.001G.00737	Chr1_6785926	cis	2.64618e-14	1.16035e-11	Ptom.001G.00759
Ptom.001G.00737	Chr1_6695674	trans	2.71939e-14	7.94969e-12	Ptom.001G.00750; Ptom.001G.00749
Ptom.001G.00737	Chr1_4468217	trans	3.04295e-14	6.67167e-12	Ptom.001G.00507; Ptom.001G.00510; Ptom.001G.00509
Ptom.001G.00737	Chr18_2209296	trans	3.68597e-14	6.46519e-12	Ptom.018G.00153; Ptom.018G.00152
Ptom.001G.00737	Chr1_6788139	cis	4.20265e-14	6.14288e-12	Ptom.001G.00759
Ptom.001G.00737	Chr19_2581433	trans	7.30967e-14	9.15797e-12	Ptom.019G.00209
Ptom.001G.00737	Chr1_6575923	cis	1.68492e-13	9.85115e-12	Ptom.001G.00737; Ptom.001G.00738
Ptom.001G.00737	Chr1_6578954	cis	1.68492e-13	9.23546e-12	Ptom.001G.00738; Ptom.001G.00739
Ptom.001G.00737	Chr1_6596987	trans	1.68492e-13	8.69219e-12	Ptom.001G.00740
Ptom.001G.00737	Chr18_2199920	trans	8.75946e-13	4.2678e-11	Ptom.018G.00152
Ptom.001G.00737	Chr1_6788295	cis	9.12109e-13	4.2101e-11	Ptom.001G.00759
Ptom.001G.00737	Chr1_5811185	trans	9.28602e-13	4.07192e-11	Ptom.001G.00641
Ptom.001G.00737	Chr1_6797571	cis	1.08407e-12	4.52727e-11	Ptom.001G.00759
Ptom.001G.00737	Chr1_6555150	trans	3.04547e-12	1.06835e-10	Ptom.001G.00735; Ptom.001G.00736
Ptom.001G.00737	Chr16_1316261	trans	5.11861e-12	1.49634e-10	Ptom.016G.00131; Ptom.016G.00130
Ptom.001G.00737	Chr1_6797719	cis	5.86293e-12	1.65864e-10	Ptom.001G.00759
Ptom.001G.00737	Chr1_6797048	cis	1.01841e-11	2.70651e-10	Ptom.001G.00759
Ptom.001G.00737	Chr1_6572393	cis	1.04275e-11	2.4716e-10	Ptom.001G.00737; Ptom.001G.00738
Ptom.001G.00737	Chr16_1415331	trans	1.07348e-11	2.47748e-10	Ptom.016G.00140; Ptom.016G.00139; Ptom.016G.00141
Ptom.001G.00737	Chr1_4789948	trans	1.07348e-11	2.41395e-10	Ptom.001G.00547; Ptom.001G.00544; Ptom.001G.00546
Ptom.001G.00737	Chr1_6575687	cis	2.326e-11	4.53311e-10	Ptom.001G.00737; Ptom.001G.00738
Ptom.001G.00737	Chr17_2946238	trans	2.82532e-11	5.27193e-10	Ptom.017G.00289; Ptom.017G.00288
Ptom.001G.00737	Chr5_1620353	trans	6.34849e-11	1.0123e-09	Ptom.005G.00208
Ptom.001G.00737	Chr19_9519720	trans	6.41136e-11	1.00406e-09	Ptom.019G.00552
Ptom.001G.00737	Chr1_6569912	cis	2.71337e-10	3.25976e-09	Ptom.001G.00737; Ptom.001G.00738
Ptom.001G.00737	Chr1_6571364	cis	6.27488e-10	6.11452e-09	Ptom.001G.00737; Ptom.001G.00738
Ptom.001G.00737	Chr1_6796931	cis	1.4827e-09	1.21526e-08	Ptom.001G.00759
Ptom.001G.00737	Chr1_7881810	cis	1.54059e-09	1.23954e-08	Ptom.001G.00888; Ptom.001G.00889; Ptom.001G.00887
Ptom.001G.00737	Chr3_10974280	trans	1.99596e-09	1.54908e-08	Ptom.003G.01417; Ptom.003G.01416
Ptom.001G.00737	Chr5_5040770	trans	2.05119e-09	1.56425e-08	Ptom.005G.00660; Ptom.005G.00661; Ptom.005G.00659
Ptom.001G.00737	Chr3_10251216	trans	5.50006e-09	3.15265e-08	Ptom.003G.01317; Ptom.003G.01316; Ptom.003G.01315
Ptom.001G.00737	Chr1_6507766	trans	6.19322e-09	3.4817e-08	Ptom.001G.00728; Ptom.001G.00729
Ptom.001G.00737	Chr1_6575815	cis	8.25548e-09	4.16095e-08	Ptom.001G.00737; Ptom.001G.00738
Ptom.001G.00737	Chr1_6571416	cis	1.02925e-08	4.93251e-08	Ptom.001G.00737; Ptom.001G.00738
Ptom.001G.00737	Chr1_6575683	cis	1.46425e-08	6.11498e-08	Ptom.001G.00737; Ptom.001G.00738
Ptom.001G.00737	Chr4_2379763	trans	1.54824e-08	6.4351e-08	Ptom.004G.00303; Ptom.004G.00302
Ptom.001G.00737	Chr18_4075136	trans	1.58019e-08	6.53692e-08	Ptom.018G.00389; Ptom.018G.00388
Ptom.001G.00737	Chr1_50190005	trans	4.91692e-08	1.34754e-07	Ptom.001G.04193; Ptom.001G.04192; Ptom.001G.04191
Ptom.001G.00737	Chr15_6847949	trans	4.92974e-08	1.34685e-07	Ptom.015G.00519; Ptom.015G.00520
Ptom.001G.00737	Chr10_9790156	trans	4.92974e-08	1.34266e-07	Ptom.010G.01424; Ptom.010G.01425
Ptom.001G.00737	Chr10_9848447	trans	4.92974e-08	1.33851e-07	Ptom.010G.01431; Ptom.010G.01432
Ptom.001G.00737	Chr10_9784118	trans	4.92974e-08	1.33438e-07	Ptom.010G.01424
Ptom.001G.00737	Chr4_3592960	trans	6.37925e-08	1.56711e-07	Ptom.004G.00425; Ptom.004G.00426
Ptom.001G.00737	Chr5_1618480	trans	6.94033e-08	1.65849e-07	Ptom.005G.00208
Ptom.001G.00737	Chr1_6573103	cis	6.96333e-08	1.65947e-07	Ptom.001G.00737; Ptom.001G.00738
Ptom.001G.00737	Chr4_3220770	trans	8.83177e-08	1.87542e-07	Ptom.004G.00380; Ptom.004G.00381; Ptom.004G.00383
Ptom.001G.00737	Chr1_6800236	cis	9.20599e-08	1.91773e-07	Ptom.001G.00760; Ptom.001G.00759
Ptom.001G.00737	Chr5_1619516	trans	1.914e-07	2.80698e-07	Ptom.005G.00208
Ptom.001G.00737	Chr1_6797523	cis	1.97282e-07	2.84567e-07	Ptom.001G.00759
Ptom.001G.00737	Chr1_6567332	cis	2.05387e-07	2.85459e-07	Ptom.001G.00737
Ptom.001G.00737	Chr9_6689587	trans	3.03678e-07	3.6684e-07	Ptom.009G.00854; Ptom.009G.00855
Ptom.001G.00737	Chr17_1450202	trans	3.04214e-07	3.66981e-07	Ptom.017G.00129
Ptom.001G.00737	Chr1_6572520	cis	3.0431e-07	3.66594e-07	Ptom.001G.00737; Ptom.001G.00738
Ptom.001G.00737	Chr6_11283709	trans	3.30757e-07	3.84204e-07	Ptom.006G.01326; Ptom.006G.01325
Ptom.001G.00737	Chr17_2946517	trans	3.32059e-07	3.84189e-07	Ptom.017G.00289; Ptom.017G.00288
Ptom.001G.00737	Chr1_6572694	cis	3.76673e-07	4.04335e-07	Ptom.001G.00737; Ptom.001G.00738
Ptom.001G.00738	Chr1_27751662	trans	3.35813e-08	1.09077e-07	Ptom.001G.02534
Ptom.001G.00738	Chr12_12250590	trans	7.23584e-08	1.7013e-07	Ptom.012G.01129
Ptom.001G.00738	Chr5_8248801	trans	1.92986e-07	2.80678e-07	Ptom.005G.01020; Ptom.005G.01019
Ptom.001G.00738	Chr6_17521351	trans	2.21524e-07	3.00738e-07	Ptom.006G.01840
Ptom.001G.00759	Chr19_10629581	trans	3.11702e-08	1.02001e-07
Ptom.001G.00759	Chr16_509769	trans	1.26152e-07	2.23958e-07	Ptom.016G.00038
Ptom.001G.00759	Chr17_860883	trans	1.79526e-07	2.70989e-07	Ptom.017G.00058
Ptom.001G.00759	Chr16_8682863	trans	1.91716e-07	2.80693e-07
Ptom.001G.00759	Chr6_4102472	trans	2.00687e-07	2.85255e-07	Ptom.006G.00533; Ptom.006G.00532; Ptom.006G.00534; Ptom.006G.00531
Ptom.001G.00759	Chr10_2734995	trans	2.93238e-07	3.57677e-07	Ptom.010G.00412; Ptom.010G.00415; Ptom.010G.00414; Ptom.010G.00413
Ptom.001G.00759	Chr1_50122684	trans	2.94884e-07	3.59185e-07
Ptom.001G.00759	Chr4_18405407	trans	3.10345e-07	3.68798e-07	Ptom.004G.01836; Ptom.004G.01837
Ptom.001G.00759	Chr11_684339	trans	3.15147e-07	3.71984e-07	Ptom.011G.00041; Ptom.011G.00042
Ptom.001G.00759	Chr5_15464729	trans	3.32259e-07	3.83409e-07
Ptom.001G.00759	Chr19_17319778	trans	3.40259e-07	3.88551e-07	Ptom.019G.01002; Ptom.019G.01003
Ptom.001G.00759	Chr12_3035451	trans	3.48632e-07	3.93501e-07	Ptom.012G.00248; Ptom.012G.00249; Ptom.012G.00247
Ptom.001G.00759	Chr1_40771401	trans	3.65017e-07	4.02161e-07	Ptom.001G.03611; Ptom.001G.03612; Ptom.001G.03610
Ptom.001G.00888	Chr11_14113975	trans	1.05031e-08	4.97902e-08	Ptom.011G.00918
Ptom.001G.00888	Chr9_4436628	trans	3.49963e-08	1.10006e-07	Ptom.009G.00510; Ptom.009G.00511
Ptom.001G.00888	Chr13_8861459	trans	1.25807e-07	2.24253e-07
Ptom.001G.00888	Chr14_6312723	trans	1.9853e-07	2.84961e-07	Ptom.014G.00769; Ptom.014G.00770
Ptom.001G.00888	Chr4_8397139	trans	2.03828e-07	2.84193e-07	Ptom.004G.00966
Ptom.001G.00888	Chr4_66714	trans	3.6363e-07	4.01136e-07	Ptom.004G.00007; Ptom.004G.00006
Ptom.001G.00888	Chr17_14016982	trans	4.13513e-07	4.16361e-07	Ptom.017G.01145
Ptom.001G.01244	Chr16_7859880	trans	2.28017e-07	3.08122e-07
Ptom.001G.01590	Chr16_7735607	trans	3.56516e-07	3.98298e-07
Ptom.001G.01742	Chr5_13235343	trans	1.50904e-07	2.43726e-07	Ptom.005G.01420
Ptom.001G.01819	Chr16_12365162	trans	5.5816e-08	1.45254e-07
Ptom.001G.01819	Chr19_9443592	trans	7.27313e-08	1.69642e-07	Ptom.019G.00548
Ptom.001G.01935	Chr1_31637124	trans	3.67706e-07	4.02595e-07	Ptom.001G.02919; Ptom.001G.02920
Ptom.001G.02201	Chr6_6225691	trans	1.35557e-07	2.31291e-07
Ptom.001G.02201	Chr4_9608748	trans	1.53365e-07	2.45888e-07	Ptom.004G.01036
Ptom.001G.02201	Chr3_2316868	trans	3.72222e-07	4.02514e-07	Ptom.003G.00287; Ptom.003G.00286
Ptom.001G.02201	Chr8_8913147	trans	3.75436e-07	4.03502e-07	Ptom.008G.01298
Ptom.001G.02587	Chr7_6731987	trans	8.06237e-08	1.79459e-07
Ptom.001G.02772	Chr2_13073434	trans	1.0214e-08	4.92179e-08	Ptom.002G.01826
Ptom.001G.02772	Chr5_10719787	trans	1.00184e-07	2.01056e-07
Ptom.001G.02772	Chr15_5398940	trans	1.53168e-07	2.46473e-07
Ptom.001G.02773	Chr15_14407789	trans	4.3935e-08	1.25918e-07	Ptom.015G.01391
Ptom.001G.02773	Chr5_18840062	trans	2.2994e-07	3.09765e-07	Ptom.005G.02002
Ptom.001G.02773	Chr19_3766292	trans	3.82983e-07	4.05158e-07	Ptom.019G.00314; Ptom.019G.00312; Ptom.019G.00313
Ptom.001G.02773	Chr6_12824438	trans	4.06592e-07	4.14148e-07
Ptom.001G.03385	Chr6_9661165	trans	3.69024e-07	4.0203e-07
Ptom.002G.00129	Chr12_1407885	trans	1.07789e-07	2.06851e-07	Ptom.012G.00104
Ptom.002G.00129	Chr11_15881265	trans	1.98601e-07	2.84596e-07	Ptom.011G.01113
Ptom.002G.00129	Chr15_5832276	trans	3.85414e-07	4.0626e-07	Ptom.015G.00446
Ptom.002G.00130	Chr5_3726685	trans	7.83984e-08	1.76749e-07
Ptom.002G.00130	Chr15_8256615	trans	1.37693e-07	2.33122e-07
Ptom.002G.00389	Chr2_22421249	trans	2.47362e-08	8.89086e-08	Ptom.002G.02551; Ptom.002G.02553
Ptom.002G.00389	Chr9_9018288	trans	2.08767e-07	2.8924e-07	Ptom.009G.01241
Ptom.002G.00389	Chr12_11469884	trans	2.11108e-07	2.91562e-07	Ptom.012G.01029; Ptom.012G.01028
Ptom.002G.00650	Chr7_3974222	trans	3.58192e-07	3.98142e-07	Ptom.007G.00428
Ptom.002G.00700	Chr7_10149374	trans	1.19335e-07	2.18491e-07	Ptom.007G.00975; Ptom.007G.00976
Ptom.002G.00700	Chr4_6915275	trans	3.10705e-07	3.68726e-07
Ptom.002G.00700	Chr10_4350625	trans	3.18409e-07	3.75329e-07	Ptom.010G.00658; Ptom.010G.00654; Ptom.010G.00656; Ptom.010G.00657; Ptom.010G.00655; Ptom.010G.00659
Ptom.002G.00700	Chr1_10548855	trans	3.85049e-07	4.06363e-07	Ptom.001G.01175
Ptom.002G.01846	Chr17_8402350	trans	2.41829e-07	3.17968e-07
Ptom.002G.01847	Chr2_21194051	trans	2.01001e-10	2.63101e-09	Ptom.002G.02468
Ptom.002G.01847	Chr11_15541775	trans	1.22534e-09	1.02345e-08	Ptom.011G.01086; Ptom.011G.01087
Ptom.002G.01847	Chr3_19405615	trans	2.31547e-08	8.35667e-08	Ptom.003G.01915; Ptom.003G.01916
Ptom.002G.01847	Chr4_19331140	trans	7.65138e-08	1.76122e-07	Ptom.004G.01935; Ptom.004G.01934
Ptom.002G.01847	Chr10_12713392	trans	9.00667e-08	1.90334e-07	Ptom.010G.01807
Ptom.002G.01847	Chr1_7070275	trans	1.03219e-07	2.01611e-07	Ptom.001G.00789; Ptom.001G.00787; Ptom.001G.00788
Ptom.002G.01847	Chr18_1287890	trans	1.61109e-07	2.5504e-07	Ptom.018G.00106; Ptom.018G.00107
Ptom.002G.01847	Chr7_5966868	trans	1.98165e-07	2.8537e-07	Ptom.007G.00585; Ptom.007G.00584; Ptom.007G.00583
Ptom.002G.01847	Chr12_13113976	trans	1.98165e-07	2.84902e-07	Ptom.012G.01237; Ptom.012G.01236
Ptom.002G.01847	Chr6_18779445	trans	2.22313e-07	3.01342e-07	Ptom.006G.02007; Ptom.006G.02005; Ptom.006G.02006; Ptom.006G.02008
Ptom.002G.01847	Chr6_6577526	trans	2.65954e-07	3.39013e-07
Ptom.002G.01847	Chr13_2437748	trans	2.77434e-07	3.46595e-07	Ptom.013G.00215; Ptom.013G.00214; Ptom.013G.00213
Ptom.002G.01847	Chr1_41420506	trans	3.34533e-07	3.8351e-07	Ptom.001G.03652
Ptom.002G.01847	Chr18_7744193	trans	3.65101e-07	4.01748e-07	Ptom.018G.00789; Ptom.018G.00788
Ptom.002G.02014	Chr8_8165116	trans	3.93136e-08	1.17272e-07	Ptom.008G.01215
Ptom.002G.02014	Chr6_12075850	trans	3.67876e-07	4.02279e-07	Ptom.006G.01392
Ptom.003G.00117	Chr6_9497169	trans	3.07948e-10	3.50741e-09	Ptom.006G.01149
Ptom.003G.00117	Chr12_1912221	trans	1.09362e-09	9.40301e-09
Ptom.003G.00117	Chr2_18282660	trans	2.00878e-09	1.54535e-08	Ptom.002G.02241
Ptom.003G.00117	Chr2_12792267	trans	2.19892e-09	1.63429e-08	Ptom.002G.01795
Ptom.003G.00117	Chr17_5676664	trans	4.54962e-09	2.85001e-08	Ptom.017G.00528
Ptom.003G.00117	Chr10_7071343	trans	4.60158e-09	2.86212e-08	Ptom.010G.01071; Ptom.010G.01072
Ptom.003G.00117	Chr7_12530569	trans	6.59717e-09	3.63881e-08	Ptom.007G.01273
Ptom.003G.00117	Chr16_9464330	trans	6.92623e-09	3.74957e-08
Ptom.003G.00117	Chr18_12030538	trans	9.28347e-09	4.57394e-08	Ptom.018G.01238; Ptom.018G.01239
Ptom.003G.00117	Chr1_25807890	trans	1.03046e-08	4.91148e-08
Ptom.003G.00117	Chr3_2536759	trans	1.05113e-08	4.95614e-08	Ptom.003G.00306; Ptom.003G.00305
Ptom.003G.00117	Chr1_48688615	trans	1.34285e-08	5.7448e-08
Ptom.003G.00117	Chr1_36988600	trans	1.39254e-08	5.87142e-08	Ptom.001G.03337
Ptom.003G.00117	Chr1_23988917	trans	1.66146e-08	6.476e-08	Ptom.001G.02153
Ptom.003G.00117	Chr19_16277574	trans	2.03799e-08	7.63811e-08
Ptom.003G.00117	Chr5_16053058	trans	2.0402e-08	7.61387e-08	Ptom.005G.01654; Ptom.005G.01652; Ptom.005G.01653
Ptom.003G.00117	Chr6_15348620	trans	3.88933e-08	1.17215e-07	Ptom.006G.01618; Ptom.006G.01617
Ptom.003G.00117	Chr5_1212534	trans	4.00882e-08	1.18775e-07	Ptom.005G.00158; Ptom.005G.00157
Ptom.003G.00117	Chr1_50042162	trans	4.34645e-08	1.25803e-07	Ptom.001G.04183; Ptom.001G.04184
Ptom.003G.00117	Chr17_6412567	trans	4.36301e-08	1.25867e-07	Ptom.017G.00570
Ptom.003G.00117	Chr1_41438163	trans	4.60401e-08	1.2983e-07	Ptom.001G.03653; Ptom.001G.03654
Ptom.003G.00117	Chr1_41109758	trans	4.88209e-08	1.35493e-07	Ptom.001G.03633; Ptom.001G.03632
Ptom.003G.00117	Chr11_16785875	trans	5.32011e-08	1.41816e-07	Ptom.011G.01181
Ptom.003G.00117	Chr18_18469	trans	5.519e-08	1.44483e-07	Ptom.018G.00001
Ptom.003G.00117	Chr1_23537183	trans	5.62173e-08	1.45435e-07	Ptom.001G.02126; Ptom.001G.02125
Ptom.003G.00117	Chr7_13753739	trans	5.62901e-08	1.45195e-07
Ptom.003G.00117	Chr10_10688281	trans	6.2837e-08	1.55234e-07	Ptom.010G.01533
Ptom.003G.00117	Chr17_5716864	trans	8.71443e-08	1.8686e-07	Ptom.017G.00528
Ptom.003G.00117	Chr5_1741288	trans	9.18233e-08	1.92193e-07	Ptom.005G.00223
Ptom.003G.00117	Chr19_10901480	trans	1.16683e-07	2.15433e-07	Ptom.019G.00603
Ptom.003G.00827	Chr1_39973342	trans	1.2923e-07	2.26217e-07
Ptom.003G.00827	Chr3_19373038	trans	1.39253e-07	2.34405e-07	Ptom.003G.01913
Ptom.003G.00827	Chr17_5267384	trans	1.63562e-07	2.55238e-07
Ptom.003G.00827	Chr19_4714698	trans	3.88665e-07	4.07239e-07	Ptom.019G.00394
Ptom.003G.01299	Chr5_13235341	trans	1.70548e-10	2.33705e-09	Ptom.005G.01420
Ptom.003G.01299	Chr8_12570572	trans	2.12433e-09	1.59234e-08
Ptom.003G.01299	Chr5_13235343	trans	8.86729e-09	4.39357e-08	Ptom.005G.01420
Ptom.003G.01299	Chr16_4571239	trans	2.53489e-08	8.96412e-08
Ptom.003G.01299	Chr12_11265405	trans	4.66058e-08	1.31004e-07	Ptom.012G.00996
Ptom.003G.01299	Chr5_4388636	trans	5.47787e-08	1.44702e-07	Ptom.005G.00581
Ptom.003G.01299	Chr6_6004560	trans	5.55115e-08	1.44892e-07	Ptom.006G.00782; Ptom.006G.00780; Ptom.006G.00781
Ptom.003G.01299	Chr18_10749105	trans	5.6011e-08	1.4533e-07	Ptom.018G.01128
Ptom.003G.01299	Chr14_1996205	trans	6.40109e-08	1.55938e-07
Ptom.003G.01299	Chr12_12465078	trans	7.01552e-08	1.66287e-07	Ptom.012G.01155; Ptom.012G.01153; Ptom.012G.01152
Ptom.003G.01299	Chr16_15158061	trans	7.16454e-08	1.68906e-07
Ptom.003G.01299	Chr16_12097541	trans	8.31522e-08	1.80954e-07	Ptom.016G.00991; Ptom.016G.00992
Ptom.003G.01299	Chr9_9784346	trans	1.00122e-07	2.01393e-07	Ptom.009G.01347; Ptom.009G.01348
Ptom.003G.01299	Chr17_11547700	trans	1.04473e-07	2.03607e-07	Ptom.017G.00929; Ptom.017G.00930
Ptom.003G.01299	Chr2_2294089	trans	1.10647e-07	2.10038e-07	Ptom.002G.00372; Ptom.002G.00374; Ptom.002G.00373
Ptom.003G.01299	Chr10_3267649	trans	1.11044e-07	2.10337e-07	Ptom.010G.00493
Ptom.003G.01299	Chr11_10577181	trans	1.72003e-07	2.63258e-07
Ptom.003G.01299	Chr4_4177727	trans	1.77057e-07	2.68649e-07	Ptom.004G.00496
Ptom.003G.01299	Chr15_13478258	trans	1.85087e-07	2.75121e-07
Ptom.003G.01299	Chr4_8421443	trans	1.9521e-07	2.82507e-07
Ptom.003G.01299	Chr3_14494218	trans	2.57307e-07	3.31364e-07
Ptom.003G.01299	Chr3_8885048	trans	2.68358e-07	3.40101e-07	Ptom.003G.01162
Ptom.003G.01299	Chr10_17064213	trans	3.12455e-07	3.70301e-07
Ptom.003G.01299	Chr2_12413877	trans	3.3214e-07	3.83777e-07	Ptom.002G.01744; Ptom.002G.01745
Ptom.003G.01299	Chr9_2497131	trans	3.33641e-07	3.84498e-07	Ptom.009G.00219
Ptom.003G.01299	Chr1_9646003	trans	3.34147e-07	3.83569e-07	Ptom.001G.01077; Ptom.001G.01076
Ptom.003G.01299	Chr3_2806498	trans	3.55264e-07	3.98423e-07	Ptom.003G.00334; Ptom.003G.00335
Ptom.003G.01299	Chr4_20484539	trans	3.61332e-07	3.99607e-07
Ptom.003G.01299	Chr1_6562187	trans	3.81669e-07	4.04255e-07	Ptom.001G.00736
Ptom.003G.01299	Chr14_9572944	trans	3.9111e-07	4.08824e-07	Ptom.014G.01193
Ptom.003G.01300	Chr5_13235343	trans	6.97848e-09	3.75468e-08	Ptom.005G.01420
Ptom.003G.01300	Chr13_3194778	trans	1.11981e-07	2.11653e-07	Ptom.013G.00294; Ptom.013G.00295
Ptom.003G.01300	Chr5_13235341	trans	1.35533e-07	2.317e-07	Ptom.005G.01420
Ptom.003G.01300	Chr3_7491568	trans	1.56031e-07	2.49251e-07	Ptom.003G.00985; Ptom.003G.00984
Ptom.003G.01300	Chr8_12570572	trans	2.35381e-07	3.15158e-07
Ptom.003G.01300	Chr1_26841755	trans	2.42919e-07	3.1797e-07
Ptom.003G.01300	Chr11_139008	trans	2.70419e-07	3.42219e-07
Ptom.003G.01300	Chr16_7735607	trans	3.31592e-07	3.84156e-07
Ptom.003G.01300	Chr15_5069096	trans	3.56392e-07	3.98668e-07	Ptom.015G.00413
Ptom.003G.01300	Chr1_9192801	trans	3.96366e-07	4.1089e-07
Ptom.003G.01318	Chr19_16278508	trans	1.49057e-07	2.42979e-07
Ptom.003G.01327	Chr12_7894655	trans	3.93718e-07	4.09598e-07	Ptom.012G.00642; Ptom.012G.00643
Ptom.003G.01384	Chr16_11879947	trans	2.28165e-08	8.30293e-08
Ptom.003G.01384	Chr1_3361842	trans	1.17083e-07	2.15718e-07	Ptom.001G.00405; Ptom.001G.00404
Ptom.003G.01384	Chr5_9513295	trans	1.34739e-07	2.31244e-07	Ptom.005G.01156; Ptom.005G.01155
Ptom.003G.01384	Chr6_12320138	trans	1.37882e-07	2.32991e-07	Ptom.006G.01414; Ptom.006G.01415
Ptom.003G.01384	Chr16_15433798	trans	2.14542e-07	2.93989e-07	Ptom.016G.01378; Ptom.016G.01379
Ptom.003G.01384	Chr9_6086078	trans	2.4161e-07	3.18156e-07	Ptom.009G.00766
Ptom.003G.01384	Chr17_7322626	trans	2.72606e-07	3.43499e-07	Ptom.017G.00652; Ptom.017G.00650; Ptom.017G.00651
Ptom.003G.01384	Chr8_1396881	trans	3.86329e-07	4.06736e-07	Ptom.008G.00239
Ptom.003G.01384	Chr19_16570458	trans	4.08866e-07	4.15981e-07
Ptom.003G.01720	Chr1_48051293	trans	4.87562e-09	2.92871e-08	Ptom.001G.04057; Ptom.001G.04058
Ptom.003G.01721	Chr5_13235274	trans	9.10974e-08	1.9113e-07	Ptom.005G.01420
Ptom.003G.01787	Chr4_13709111	trans	7.69705e-09	4.01804e-08
Ptom.003G.01787	Chr7_8792061	trans	3.88834e-08	1.17589e-07	Ptom.007G.00797; Ptom.007G.00796
Ptom.003G.01787	Chr8_2011820	trans	4.06526e-08	1.19238e-07
Ptom.003G.01787	Chr10_11960184	trans	6.18211e-08	1.5535e-07	Ptom.010G.01709; Ptom.010G.01708
Ptom.003G.01787	Chr13_5038324	trans	7.46712e-08	1.72788e-07
Ptom.003G.01787	Chr1_12925142	trans	9.48419e-08	1.95709e-07	Ptom.001G.01432
Ptom.003G.01787	Chr1_22711714	trans	9.72041e-08	1.97791e-07	Ptom.001G.02078
Ptom.003G.01787	Chr14_13963078	trans	1.67209e-07	2.58628e-07
Ptom.003G.01787	Chr19_3552871	trans	2.36373e-07	3.15524e-07
Ptom.003G.01787	Chr14_6458025	trans	2.45205e-07	3.20484e-07	Ptom.014G.00791; Ptom.014G.00792; Ptom.014G.00790
Ptom.003G.01787	Chr12_6010540	trans	2.5741e-07	3.31009e-07
Ptom.003G.01787	Chr6_9480338	trans	3.06585e-07	3.66314e-07	Ptom.006G.01149; Ptom.006G.01148
Ptom.003G.01788	Chr19_11407260	trans	2.5427e-08	8.95561e-08
Ptom.003G.01788	Chr3_8020124	trans	1.42193e-07	2.36181e-07	Ptom.003G.01041
Ptom.003G.01892	Chr10_19365920	trans	7.44782e-08	1.72797e-07	Ptom.010G.02355
Ptom.003G.01892	Chr14_12829269	trans	1.09922e-07	2.09569e-07
Ptom.003G.01892	Chr1_7415348	trans	1.57713e-07	2.51024e-07	Ptom.001G.00821; Ptom.001G.00820; Ptom.001G.00822
Ptom.003G.01892	Chr6_1286182	trans	3.30679e-07	3.84622e-07
Ptom.003G.01892	Chr6_23153273	trans	3.93827e-07	4.09226e-07	Ptom.006G.02630; Ptom.006G.02629; Ptom.006G.02632; Ptom.006G.02631
Ptom.003G.01919	Chr18_12916280	trans	1.28008e-07	2.26337e-07	Ptom.018G.01298
Ptom.003G.01921	Chr11_9475181	trans	3.48895e-07	3.93291e-07	Ptom.011G.00613; Ptom.011G.00614
Ptom.003G.01921	Chr1_9646003	trans	3.72874e-07	4.02227e-07	Ptom.001G.01077; Ptom.001G.01076
Ptom.003G.01921	Chr9_3604168	trans	4.09917e-07	4.16567e-07	Ptom.009G.00395
Ptom.004G.00111	Chr8_12958662	trans	5.93316e-09	3.37882e-08	Ptom.008G.01715
Ptom.004G.00111	Chr5_10601184	trans	6.6433e-09	3.64136e-08	Ptom.005G.01240; Ptom.005G.01242
Ptom.004G.00111	Chr3_15491967	trans	3.36596e-08	1.08928e-07
Ptom.004G.00111	Chr13_2178011	trans	1.73146e-07	2.64545e-07	Ptom.013G.00184
Ptom.004G.00111	Chr6_1089356	trans	1.8295e-07	2.73801e-07	Ptom.006G.00140; Ptom.006G.00142
Ptom.004G.00111	Chr1_41124473	trans	1.84822e-07	2.75194e-07	Ptom.001G.03634; Ptom.001G.03633
Ptom.004G.00111	Chr19_3903387	trans	3.5702e-07	3.97848e-07	Ptom.019G.00326
Ptom.004G.00379	Chr5_13235343	trans	6.90325e-08	1.65414e-07	Ptom.005G.01420
Ptom.004G.00380	Chr1_38782567	trans	1.03077e-07	2.01782e-07	Ptom.001G.03472; Ptom.001G.03471
Ptom.004G.00380	Chr6_13489448	trans	2.34895e-07	3.1499e-07	Ptom.006G.01500
Ptom.004G.00380	Chr2_21756956	trans	3.60899e-07	3.99632e-07	Ptom.002G.02508
Ptom.004G.00381	Chr13_8929505	trans	1.14773e-08	5.16186e-08	Ptom.013G.00704
Ptom.004G.00381	Chr18_6649501	trans	3.70207e-08	1.14321e-07	Ptom.018G.00657
Ptom.004G.00381	Chr18_427368	trans	1.04844e-07	2.03425e-07	Ptom.018G.00032; Ptom.018G.00031
Ptom.004G.00381	Chr18_449002	trans	1.21274e-07	2.19747e-07	Ptom.018G.00033
Ptom.004G.00381	Chr18_11178899	trans	2.80714e-07	3.50194e-07	Ptom.018G.01154; Ptom.018G.01153
Ptom.004G.00381	Chr11_17067963	trans	3.47506e-07	3.92736e-07	Ptom.011G.01220; Ptom.011G.01219; Ptom.011G.01217
Ptom.004G.00381	Chr6_9797029	trans	3.77976e-07	4.03758e-07	Ptom.006G.01177
Ptom.004G.00425	Chr3_6198861	trans	1.46381e-11	2.9855e-10	Ptom.003G.00803; Ptom.003G.00804
Ptom.004G.00425	Chr6_1276869	trans	2.25297e-10	2.82265e-09	Ptom.006G.00167
Ptom.004G.00425	Chr15_7755519	trans	2.75763e-10	3.26816e-09	Ptom.015G.00596; Ptom.015G.00595
Ptom.004G.00425	Chr15_6140231	trans	1.6546e-09	1.31917e-08
Ptom.004G.00425	Chr5_9753051	trans	1.73868e-09	1.36145e-08	Ptom.005G.01176; Ptom.005G.01175
Ptom.004G.00425	Chr2_18405343	trans	2.11499e-09	1.59901e-08	Ptom.002G.02252
Ptom.004G.00425	Chr5_14616759	trans	2.51633e-09	1.79416e-08	Ptom.005G.01513; Ptom.005G.01512
Ptom.004G.00425	Chr14_10461448	trans	2.84467e-09	1.96439e-08	Ptom.014G.01271; Ptom.014G.01272
Ptom.004G.00425	Chr19_1880186	trans	7.68584e-09	4.03622e-08
Ptom.004G.00425	Chr1_27579809	trans	3.87757e-08	1.17669e-07	Ptom.001G.02521
Ptom.004G.00425	Chr17_762908	trans	4.05831e-08	1.19434e-07	Ptom.017G.00043; Ptom.017G.00042
Ptom.004G.00425	Chr1_45113679	trans	4.43126e-08	1.26176e-07	Ptom.001G.03900
Ptom.004G.00425	Chr4_12582881	trans	4.88682e-08	1.35197e-07	Ptom.004G.01255; Ptom.004G.01253
Ptom.004G.00425	Chr4_7113047	trans	4.9708e-08	1.33724e-07	Ptom.004G.00862; Ptom.004G.00861
Ptom.004G.00425	Chr17_10981101	trans	7.26224e-08	1.6984e-07
Ptom.004G.00425	Chr11_521092	trans	7.96727e-08	1.77794e-07	Ptom.011G.00027
Ptom.004G.00425	Chr1_7755281	trans	8.54172e-08	1.84056e-07	Ptom.001G.00866; Ptom.001G.00867; Ptom.001G.00869; Ptom.001G.00868
Ptom.004G.00425	Chr19_3926384	trans	9.01248e-08	1.89999e-07
Ptom.004G.00425	Chr5_11059956	trans	9.06949e-08	1.90742e-07	Ptom.005G.01282
Ptom.004G.00425	Chr13_5933806	trans	2.01164e-07	2.8547e-07	Ptom.013G.00521
Ptom.004G.00425	Chr1_48094639	trans	2.37262e-07	3.15749e-07	Ptom.001G.04064; Ptom.001G.04065
Ptom.004G.00425	Chr5_19477617	trans	2.38927e-07	3.17483e-07	Ptom.005G.02087; Ptom.005G.02089; Ptom.005G.02088
Ptom.004G.00425	Chr1_37024587	trans	2.38927e-07	3.17002e-07	Ptom.001G.03342; Ptom.001G.03341
Ptom.004G.00425	Chr9_3284697	trans	2.38927e-07	3.16524e-07	Ptom.009G.00336
Ptom.004G.00425	Chr1_8776985	trans	2.38927e-07	3.16046e-07	Ptom.001G.00978
Ptom.004G.00425	Chr10_6067496	trans	2.48025e-07	3.23688e-07	Ptom.010G.00911
Ptom.004G.00425	Chr19_14222355	trans	3.30348e-07	3.85259e-07
Ptom.004G.00425	Chr3_18974401	trans	4.10006e-07	4.16175e-07
Ptom.004G.00425	Chr12_8241492	trans	4.11033e-07	4.15295e-07	Ptom.012G.00671
Ptom.004G.00425	Chr2_18166173	trans	4.11388e-07	4.15176e-07	Ptom.002G.02237
Ptom.004G.01213	Chr6_1588257	trans	1.00944e-07	2.02119e-07
Ptom.004G.01287	Chr1_15668755	trans	2.81339e-08	9.52642e-08
Ptom.004G.01287	Chr4_13324744	trans	2.86423e-07	3.53792e-07	Ptom.004G.01314
Ptom.004G.01288	Chr17_4940379	trans	1.3154e-07	2.28437e-07	Ptom.017G.00490
Ptom.004G.01288	Chr2_22244536	trans	1.89952e-07	2.79509e-07
Ptom.004G.01288	Chr2_15134069	trans	2.20156e-07	2.99809e-07
Ptom.004G.01359	Chr3_9590925	trans	5.74512e-08	1.46894e-07	Ptom.003G.01247
Ptom.004G.01359	Chr3_10785970	trans	8.19303e-08	1.80082e-07	Ptom.003G.01399; Ptom.003G.01398
Ptom.004G.01359	Chr5_13858446	trans	9.72434e-08	1.97413e-07
Ptom.004G.01359	Chr17_2140692	trans	1.90555e-07	2.79928e-07	Ptom.017G.00214; Ptom.017G.00213
Ptom.004G.01447	Chr16_7735607	trans	1.28243e-07	2.25842e-07
Ptom.004G.01447	Chr5_13235343	trans	1.30855e-07	2.2815e-07	Ptom.005G.01420
Ptom.004G.01447	Chr1_43279178	trans	3.40541e-07	3.88368e-07	Ptom.001G.03784
Ptom.004G.01807	Chr9_7962096	trans	8.11663e-08	1.79755e-07	Ptom.009G.01073; Ptom.009G.01072
Ptom.004G.01807	Chr10_13813245	trans	1.80221e-07	2.71571e-07	Ptom.010G.01912
Ptom.004G.01807	Chr1_34244775	trans	2.42101e-07	3.17848e-07
Ptom.004G.01807	Chr11_7604223	trans	3.25814e-07	3.82004e-07
Ptom.004G.01913	Chr3_19557565	trans	2.6141e-07	3.34681e-07	Ptom.003G.01934
Ptom.005G.00208	Chr7_5633717	trans	6.45545e-08	1.56393e-07
Ptom.005G.00286	Chr5_18920327	trans	4.45634e-08	1.26479e-07	Ptom.005G.02016
Ptom.005G.00286	Chr7_13725961	trans	1.46586e-07	2.40291e-07
Ptom.005G.00286	Chr5_12919171	trans	2.74527e-07	3.44929e-07	Ptom.005G.01398; Ptom.005G.01397
Ptom.005G.00810	Chr2_2103273	trans	1.23845e-08	5.43061e-08	Ptom.002G.00337; Ptom.002G.00336
Ptom.005G.00810	Chr10_12103383	trans	1.58025e-08	6.50648e-08	Ptom.010G.01722
Ptom.005G.00810	Chr5_11487778	trans	1.91563e-08	7.30437e-08
Ptom.005G.00810	Chr1_49063381	trans	1.9279e-08	7.31934e-08	Ptom.001G.04150
Ptom.005G.00810	Chr18_14281526	trans	2.65375e-08	9.16277e-08
Ptom.005G.00810	Chr9_28729	trans	9.84389e-08	1.98462e-07	Ptom.009G.00001
Ptom.005G.00810	Chr5_11446849	trans	1.01885e-07	2.03075e-07	Ptom.005G.01312
Ptom.005G.00810	Chr1_27076341	trans	1.41343e-07	2.36109e-07	Ptom.001G.02455; Ptom.001G.02456
Ptom.005G.00810	Chr8_9516651	trans	1.42134e-07	2.3653e-07	Ptom.008G.01380
Ptom.005G.00810	Chr17_10527147	trans	1.54835e-07	2.47793e-07	Ptom.017G.00898; Ptom.017G.00897; Ptom.017G.00899
Ptom.005G.00810	Chr3_7818274	trans	1.65118e-07	2.56752e-07
Ptom.005G.00810	Chr14_16000029	trans	1.82325e-07	2.73332e-07	Ptom.014G.01529
Ptom.005G.00810	Chr6_234060	trans	1.88748e-07	2.78205e-07	Ptom.006G.00040; Ptom.006G.00039; Ptom.006G.00037; Ptom.006G.00038
Ptom.005G.00810	Chr1_31871659	trans	2.33334e-07	3.13375e-07	Ptom.001G.02941
Ptom.005G.00810	Chr1_35729433	trans	2.50301e-07	3.24725e-07	Ptom.001G.03250; Ptom.001G.03248
Ptom.005G.00810	Chr14_17165372	trans	3.70947e-07	4.03624e-07
Ptom.005G.00810	Chr5_1786406	trans	3.72565e-07	4.02389e-07	Ptom.005G.00229
Ptom.005G.00810	Chr10_16933619	trans	3.73865e-07	4.02801e-07
Ptom.005G.00810	Chr16_5881121	trans	3.80152e-07	4.03624e-07	Ptom.016G.00595; Ptom.016G.00594
Ptom.005G.00810	Chr1_41440642	trans	3.95773e-07	4.10761e-07	Ptom.001G.03654
Ptom.005G.00810	Chr5_1786433	trans	4.02061e-07	4.13374e-07	Ptom.005G.00229
Ptom.005G.00818	Chr13_3194778	trans	6.7259e-09	3.66374e-08	Ptom.013G.00294; Ptom.013G.00295
Ptom.005G.00818	Chr3_18969160	trans	1.1477e-07	2.13702e-07
Ptom.005G.00818	Chr6_18692305	trans	1.59171e-07	2.52885e-07	Ptom.006G.01991; Ptom.006G.01990; Ptom.006G.01992
Ptom.005G.00818	Chr8_1213020	trans	1.63548e-07	2.55671e-07
Ptom.005G.00818	Chr11_14018632	trans	2.98135e-07	3.62139e-07
Ptom.005G.00818	Chr11_10721773	trans	3.00017e-07	3.63419e-07	Ptom.011G.00656; Ptom.011G.00655
Ptom.005G.00818	Chr12_3171648	trans	3.07392e-07	3.6678e-07	Ptom.012G.00262; Ptom.012G.00263
Ptom.005G.00920	Chr18_1669410	trans	1.26483e-07	2.24093e-07	Ptom.018G.00124
Ptom.005G.01160	Chr1_296826	trans	8.79182e-09	4.38092e-08	Ptom.001G.00020; Ptom.001G.00021
Ptom.005G.01160	Chr10_1896468	trans	4.52949e-08	1.28141e-07	Ptom.010G.00305; Ptom.010G.00306
Ptom.005G.01160	Chr14_10385442	trans	1.34713e-07	2.31653e-07	Ptom.014G.01269
Ptom.005G.01160	Chr15_6570154	trans	2.83563e-07	3.52244e-07
Ptom.005G.01160	Chr10_10083407	trans	3.49167e-07	3.93094e-07	Ptom.010G.01460
Ptom.006G.00618	Chr2_9381270	trans	5.88902e-10	6.07608e-09	Ptom.002G.01361
Ptom.006G.00618	Chr16_4321047	trans	5.24886e-09	3.06883e-08	Ptom.016G.00429
Ptom.006G.00618	Chr10_3883422	trans	6.45494e-09	3.5829e-08	Ptom.010G.00581
Ptom.006G.00618	Chr3_11296211	trans	1.11351e-08	5.16694e-08	Ptom.003G.01453; Ptom.003G.01454; Ptom.003G.01455
Ptom.006G.00618	Chr6_21678326	trans	1.11351e-08	5.13974e-08	Ptom.006G.02413; Ptom.006G.02414
Ptom.006G.00618	Chr10_10139912	trans	1.11351e-08	5.11283e-08	Ptom.010G.01467; Ptom.010G.01466
Ptom.006G.00618	Chr15_8003954	trans	1.11351e-08	5.0862e-08	Ptom.015G.00620
Ptom.006G.00618	Chr1_44273971	trans	1.11351e-08	5.05985e-08	Ptom.001G.03842
Ptom.006G.00618	Chr7_5966868	trans	1.26665e-08	5.47216e-08	Ptom.007G.00585; Ptom.007G.00584; Ptom.007G.00583
Ptom.006G.00618	Chr12_13113976	trans	1.26665e-08	5.44534e-08	Ptom.012G.01237; Ptom.012G.01236
Ptom.006G.00618	Chr8_13012192	trans	1.93109e-08	7.26851e-08	Ptom.008G.01720
Ptom.006G.00618	Chr10_14601043	trans	2.48076e-08	8.8801e-08	Ptom.010G.02015; Ptom.010G.02013; Ptom.010G.02012
Ptom.006G.00618	Chr6_22110302	trans	2.69487e-08	9.26822e-08	Ptom.006G.02485; Ptom.006G.02487; Ptom.006G.02486
Ptom.006G.00618	Chr14_625085	trans	3.47412e-08	1.10793e-07	Ptom.014G.00081; Ptom.014G.00080; Ptom.014G.00082
Ptom.006G.00618	Chr12_12863093	trans	3.47412e-08	1.10392e-07	Ptom.012G.01206
Ptom.006G.00618	Chr5_16415876	trans	3.47412e-08	1.09993e-07	Ptom.005G.01687
Ptom.006G.00618	Chr10_9094287	trans	3.92444e-08	1.17465e-07	Ptom.010G.01342
Ptom.006G.00618	Chr10_311312	trans	4.89623e-08	1.35031e-07	Ptom.010G.00058; Ptom.010G.00060
Ptom.006G.00618	Chr5_15919031	trans	4.89623e-08	1.34608e-07	Ptom.005G.01638; Ptom.005G.01637
Ptom.006G.00618	Chr5_2349949	trans	5.17747e-08	1.38434e-07	Ptom.005G.00317
Ptom.006G.00618	Chr19_16553639	trans	2.06746e-07	2.86892e-07
Ptom.006G.00618	Chr19_16748826	trans	2.35846e-07	3.153e-07	Ptom.019G.00954
Ptom.006G.00813	Chr10_17336566	trans	4.78263e-09	2.91275e-08
Ptom.006G.00813	Chr11_12158563	trans	4.80792e-09	2.90796e-08
Ptom.006G.00813	Chr10_18250591	trans	2.7106e-08	9.28593e-08	Ptom.010G.02291; Ptom.010G.02292
Ptom.006G.00813	Chr17_489015	trans	2.79295e-08	9.49385e-08
Ptom.006G.00813	Chr6_8945484	trans	3.37086e-08	1.08685e-07	Ptom.006G.01102; Ptom.006G.01100
Ptom.006G.00813	Chr17_2544204	trans	4.37492e-08	1.25797e-07	Ptom.017G.00245; Ptom.017G.00244
Ptom.006G.00813	Chr15_13915349	trans	5.48056e-08	1.44338e-07	Ptom.015G.01324; Ptom.015G.01325
Ptom.006G.00813	Chr2_14183520	trans	9.427e-08	1.94988e-07	Ptom.002G.01938; Ptom.002G.01935
Ptom.006G.00813	Chr3_18990193	trans	9.55815e-08	1.95396e-07
Ptom.006G.00813	Chr2_15252719	trans	1.04746e-07	2.03686e-07
Ptom.006G.00813	Chr12_786600	trans	1.09573e-07	2.09358e-07	Ptom.012G.00064
Ptom.006G.00813	Chr4_13604070	trans	1.26125e-07	2.24364e-07	Ptom.004G.01340
Ptom.006G.00813	Chr6_14693282	trans	1.31169e-07	2.28244e-07	Ptom.006G.01563; Ptom.006G.01562
Ptom.006G.00813	Chr12_6020485	trans	1.448e-07	2.38255e-07
Ptom.006G.00813	Chr13_11023072	trans	1.87716e-07	2.77617e-07	Ptom.013G.00880
Ptom.006G.00813	Chr6_9552648	trans	1.98905e-07	2.84567e-07	Ptom.006G.01155
Ptom.006G.00813	Chr1_43290806	trans	2.09347e-07	2.89586e-07	Ptom.001G.03785
Ptom.006G.00813	Chr1_47711288	trans	2.1376e-07	2.93836e-07
Ptom.006G.00813	Chr10_3728836	trans	2.51103e-07	3.25284e-07	Ptom.010G.00560; Ptom.010G.00559
Ptom.006G.00813	Chr1_22937489	trans	2.63371e-07	3.367e-07	Ptom.001G.02094
Ptom.006G.00813	Chr13_1353145	trans	2.71729e-07	3.42887e-07	Ptom.013G.00133; Ptom.013G.00132; Ptom.013G.00131
Ptom.006G.00813	Chr12_4375372	trans	3.08315e-07	3.66882e-07	Ptom.012G.00361
Ptom.006G.00813	Chr1_26844059	trans	3.97584e-07	4.10696e-07
Ptom.006G.00814	Chr6_4971187	trans	1.93131e-16	1.69376e-13
Ptom.006G.00814	Chr2_13776454	trans	7.83819e-14	8.59261e-12	Ptom.002G.01900; Ptom.002G.01902; Ptom.002G.01903; Ptom.002G.01901
Ptom.006G.00814	Chr16_12184587	trans	1.26381e-13	1.0076e-11	Ptom.016G.01000; Ptom.016G.00999
Ptom.006G.00814	Chr11_15277422	trans	1.52882e-13	1.11731e-11	Ptom.011G.01046
Ptom.006G.00814	Chr5_19957996	trans	1.55112e-13	1.04641e-11	Ptom.005G.02153; Ptom.005G.02152; Ptom.005G.02151
Ptom.006G.00814	Chr10_4141375	trans	1.55112e-13	9.71666e-12	Ptom.010G.00620; Ptom.010G.00621
Ptom.006G.00814	Chr1_29763332	trans	3.6901e-12	1.2447e-10	Ptom.001G.02738; Ptom.001G.02739; Ptom.001G.02737; Ptom.001G.02736
Ptom.006G.00814	Chr1_18368980	trans	3.6901e-12	1.1986e-10	Ptom.001G.01862; Ptom.001G.01861
Ptom.006G.00814	Chr3_4778979	trans	3.6901e-12	1.15579e-10	Ptom.003G.00597
Ptom.006G.00814	Chr10_11627379	trans	3.6901e-12	1.11594e-10	Ptom.010G.01652; Ptom.010G.01650; Ptom.010G.01653; Ptom.010G.01651; Ptom.010G.01648; Ptom.010G.01649
Ptom.006G.00814	Chr15_1781134	trans	1.02745e-11	2.65022e-10	Ptom.015G.00187; Ptom.015G.00188; Ptom.015G.00186
Ptom.006G.00814	Chr6_16800529	trans	1.02745e-11	2.5745e-10	Ptom.006G.01761
Ptom.006G.00814	Chr19_13885237	trans	1.02745e-11	2.50298e-10
Ptom.006G.00814	Chr6_21377030	trans	1.29645e-11	2.84246e-10	Ptom.006G.02350; Ptom.006G.02349
Ptom.006G.00814	Chr10_4814830	trans	1.3134e-11	2.8094e-10	Ptom.010G.00739
Ptom.006G.00814	Chr3_3811308	trans	2.89365e-11	5.28694e-10	Ptom.003G.00471; Ptom.003G.00472
Ptom.006G.00814	Chr4_1845338	trans	2.96495e-11	5.30665e-10	Ptom.004G.00201; Ptom.004G.00203; Ptom.004G.00202; Ptom.004G.00204
Ptom.006G.00814	Chr4_19686422	trans	3.14949e-11	5.52421e-10	Ptom.004G.01983
Ptom.006G.00814	Chr3_6716484	trans	1.15027e-10	1.6813e-09	Ptom.003G.00872; Ptom.003G.00873
Ptom.006G.00814	Chr6_5786802	trans	1.54259e-10	2.18202e-09	Ptom.006G.00750; Ptom.006G.00746; Ptom.006G.00747
Ptom.006G.00814	Chr14_6203493	trans	1.54913e-10	2.15649e-09	Ptom.014G.00756
Ptom.006G.00814	Chr2_5771210	trans	1.80778e-10	2.40216e-09	Ptom.002G.00888; Ptom.002G.00887
Ptom.006G.00814	Chr9_4819138	trans	2.87225e-10	3.35862e-09	Ptom.009G.00563
Ptom.006G.00814	Chr14_9682137	trans	3.69471e-10	4.05032e-09	Ptom.014G.01201
Ptom.006G.00814	Chr3_11524133	trans	4.06621e-10	4.40255e-09	Ptom.003G.01470
Ptom.006G.00814	Chr9_4507670	trans	4.88153e-10	5.22085e-09	Ptom.009G.00521; Ptom.009G.00522; Ptom.009G.00520
Ptom.006G.00814	Chr15_7494571	trans	5.02242e-10	5.30682e-09	Ptom.015G.00576
Ptom.006G.00814	Chr3_10797911	trans	5.20181e-10	5.43094e-09	Ptom.003G.01399; Ptom.003G.01400
Ptom.006G.00814	Chr8_9487656	trans	6.12874e-10	6.17805e-09	Ptom.008G.01377; Ptom.008G.01375
Ptom.006G.00814	Chr15_9728517	trans	6.17941e-10	6.15834e-09	Ptom.015G.00776; Ptom.015G.00777; Ptom.015G.00775
Ptom.006G.00814	Chr19_5900817	trans	6.51998e-10	6.21524e-09
Ptom.006G.00814	Chr17_3896204	trans	7.07112e-10	6.66815e-09	Ptom.017G.00408
Ptom.006G.00814	Chr11_1693427	trans	7.26702e-10	6.77998e-09	Ptom.011G.00116
Ptom.006G.00814	Chr11_10796533	trans	8.07544e-10	7.4549e-09	Ptom.011G.00661; Ptom.011G.00660
Ptom.006G.00814	Chr7_276660	trans	2.44836e-09	1.77455e-08	Ptom.007G.00044; Ptom.007G.00045; Ptom.007G.00046
Ptom.006G.00814	Chr1_10412345	trans	2.44836e-09	1.76001e-08	Ptom.001G.01164; Ptom.001G.01165
Ptom.006G.00814	Chr1_21330265	trans	2.54985e-09	1.8034e-08	Ptom.001G.01993
Ptom.006G.00814	Chr3_18940626	trans	8.26719e-08	1.80356e-07	Ptom.003G.01892
Ptom.006G.00814	Chr11_12489767	trans	1.4064e-07	2.35385e-07	Ptom.011G.00785; Ptom.011G.00784
Ptom.006G.00814	Chr3_9719099	trans	1.47075e-07	2.40644e-07	Ptom.003G.01257; Ptom.003G.01256; Ptom.003G.01255; Ptom.003G.01254
Ptom.006G.00814	Chr3_18980956	trans	1.60527e-07	2.54579e-07
Ptom.006G.00814	Chr9_6574686	trans	1.61421e-07	2.55074e-07	Ptom.009G.00836; Ptom.009G.00835
Ptom.006G.00814	Chr2_10962144	trans	1.62301e-07	2.5463e-07	Ptom.002G.01571
Ptom.006G.00814	Chr10_9984773	trans	1.62843e-07	2.55024e-07	Ptom.010G.01447; Ptom.010G.01448
Ptom.006G.00814	Chr12_10849981	trans	2.65962e-07	3.38533e-07	Ptom.012G.00938; Ptom.012G.00939; Ptom.012G.00937
Ptom.006G.01198	Chr5_11539502	trans	7.74016e-08	1.77699e-07
Ptom.006G.01198	Chr1_47657174	trans	3.06005e-07	3.66621e-07
Ptom.006G.01325	Chr7_9873040	trans	3.71845e-08	1.14424e-07	Ptom.007G.00941; Ptom.007G.00940
Ptom.006G.01325	Chr10_5139221	trans	1.01241e-07	2.02251e-07	Ptom.010G.00781; Ptom.010G.00779; Ptom.010G.00782
Ptom.006G.01325	Chr13_9270692	trans	3.45219e-07	3.90655e-07
Ptom.006G.01325	Chr6_14897043	trans	3.63502e-07	4.015e-07	Ptom.006G.01573
Ptom.006G.01325	Chr2_22729099	trans	3.78879e-07	4.03738e-07
Ptom.006G.01409	Chr16_9383701	trans	2.85231e-07	3.53316e-07	Ptom.016G.00798
Ptom.006G.01429	Chr12_5987210	trans	1.93962e-07	2.81164e-07	Ptom.012G.00524
Ptom.006G.01429	Chr10_4489935	trans	3.44684e-07	3.90553e-07	Ptom.010G.00685; Ptom.010G.00684; Ptom.010G.00686
Ptom.006G.01610	Chr14_13463765	trans	1.0651e-07	2.05295e-07
Ptom.006G.01662	Chr18_3484096	trans	1.7587e-08	6.7353e-08	Ptom.018G.00312; Ptom.018G.00313; Ptom.018G.00314
Ptom.006G.01662	Chr19_15887837	trans	2.48337e-08	8.85331e-08
Ptom.006G.01662	Chr5_17106151	trans	3.41972e-07	3.89492e-07	Ptom.005G.01765; Ptom.005G.01766
Ptom.006G.01662	Chr5_17106142	trans	3.44616e-07	3.90981e-07	Ptom.005G.01765; Ptom.005G.01766
Ptom.006G.01662	Chr17_13397777	trans	3.87578e-07	4.07561e-07	Ptom.017G.01077
Ptom.007G.00046	Chr15_10190025	trans	4.05772e-08	1.19819e-07	Ptom.015G.00845
Ptom.007G.00046	Chr11_10473862	trans	1.71644e-07	2.63167e-07
Ptom.007G.00046	Chr2_7066215	trans	1.74201e-07	2.65695e-07
Ptom.007G.00046	Chr11_3008684	trans	2.88054e-07	3.54808e-07	Ptom.011G.00251
Ptom.007G.00046	Chr15_13903122	trans	2.88547e-07	3.54419e-07	Ptom.015G.01323; Ptom.015G.01324
Ptom.007G.00046	Chr15_3534029	trans	3.24114e-07	3.8052e-07
Ptom.007G.00046	Chr4_19118023	trans	3.97221e-07	4.10805e-07	Ptom.004G.01916
Ptom.007G.00352	Chr3_3113830	trans	8.13202e-10	7.42894e-09
Ptom.007G.00352	Chr13_14674162	trans	1.02943e-09	8.93871e-09	Ptom.013G.01401
Ptom.007G.00352	Chr13_14674115	trans	5.45649e-09	3.14825e-08	Ptom.013G.01401
Ptom.007G.00352	Chr8_11184217	trans	7.69782e-09	3.99467e-08	Ptom.008G.01591; Ptom.008G.01589
Ptom.007G.00352	Chr6_10318423	trans	1.59423e-08	6.53338e-08	Ptom.006G.01222; Ptom.006G.01224; Ptom.006G.01223
Ptom.007G.00352	Chr11_2816739	trans	1.59423e-08	6.50299e-08	Ptom.011G.00226; Ptom.011G.00227
Ptom.007G.00352	Chr12_11649472	trans	1.59423e-08	6.47288e-08	Ptom.012G.01051; Ptom.012G.01052
Ptom.007G.00352	Chr10_3938756	trans	1.59423e-08	6.44306e-08	Ptom.010G.00587; Ptom.010G.00588
Ptom.007G.00352	Chr1_27984641	trans	1.59423e-08	6.4135e-08	Ptom.001G.02559
Ptom.007G.00352	Chr1_44054794	trans	1.59423e-08	6.38421e-08	Ptom.001G.03837
Ptom.007G.00352	Chr1_8331471	trans	1.68789e-08	6.52107e-08	Ptom.001G.00941
Ptom.007G.00352	Chr2_15909984	trans	2.57164e-08	9.02131e-08	Ptom.002G.02092
Ptom.007G.00352	Chr18_9617297	trans	2.57164e-08	8.98536e-08	Ptom.018G.01014
Ptom.007G.00352	Chr6_810532	trans	3.08006e-08	1.01933e-07	Ptom.006G.00122
Ptom.007G.00352	Chr2_13264768	trans	3.52478e-08	1.10401e-07	Ptom.002G.01850
Ptom.007G.00352	Chr1_8112728	trans	6.40688e-08	1.55646e-07	Ptom.001G.00919
Ptom.007G.00352	Chr1_8405388	trans	7.01015e-08	1.6661e-07
Ptom.007G.00352	Chr1_21068352	trans	9.81511e-08	1.98338e-07	Ptom.001G.01980
Ptom.007G.00352	Chr19_12478895	trans	1.17904e-07	2.16775e-07	Ptom.019G.00696
Ptom.007G.00352	Chr17_9994393	trans	1.19893e-07	2.19054e-07	Ptom.017G.00883
Ptom.007G.00352	Chr4_19053670	trans	1.8548e-07	2.75239e-07	Ptom.004G.01911; Ptom.004G.01910
Ptom.007G.00352	Chr13_4737778	trans	1.91807e-07	2.79891e-07	Ptom.013G.00452; Ptom.013G.00451
Ptom.007G.00352	Chr6_9487253	trans	2.13978e-07	2.93676e-07	Ptom.006G.01149
Ptom.007G.00352	Chr1_7442350	trans	2.31079e-07	3.10822e-07	Ptom.001G.00826; Ptom.001G.00827; Ptom.001G.00828
Ptom.007G.00352	Chr14_11087944	trans	2.4995e-07	3.2475e-07	Ptom.014G.01313
Ptom.007G.00352	Chr11_4938543	trans	2.86164e-07	3.53971e-07	Ptom.011G.00360
Ptom.007G.00352	Chr3_10455782	trans	2.88217e-07	3.54511e-07	Ptom.003G.01348; Ptom.003G.01347
Ptom.007G.00352	Chr2_2451457	trans	3.34047e-07	3.83957e-07	Ptom.002G.00396; Ptom.002G.00398
Ptom.007G.00352	Chr14_9909982	trans	3.78241e-07	4.03549e-07	Ptom.014G.01227; Ptom.014G.01226
Ptom.007G.00352	Chr11_6986393	trans	4.02801e-07	4.13165e-07
Ptom.007G.00352	Chr13_4807865	trans	4.0519e-07	4.13199e-07	Ptom.013G.00456; Ptom.013G.00455; Ptom.013G.00457
Ptom.007G.00353	Chr19_18992670	trans	3.56174e-07	3.98933e-07
Ptom.007G.01183	Chr2_13776454	trans	1.78194e-10	2.40425e-09	Ptom.002G.01900; Ptom.002G.01902; Ptom.002G.01903; Ptom.002G.01901
Ptom.007G.01183	Chr11_14454588	trans	2.2921e-09	1.68922e-08	Ptom.011G.00939; Ptom.011G.00938; Ptom.011G.00940
Ptom.007G.01183	Chr10_3822453	trans	4.46986e-09	2.82019e-08	Ptom.010G.00573; Ptom.010G.00574
Ptom.007G.01183	Chr5_8496950	trans	7.99323e-09	4.09945e-08	Ptom.005G.01043; Ptom.005G.01044; Ptom.005G.01042
Ptom.007G.01183	Chr10_15104361	trans	1.01071e-08	4.8972e-08	Ptom.010G.02067; Ptom.010G.02068
Ptom.007G.01183	Chr14_6203493	trans	1.19628e-08	5.27207e-08	Ptom.014G.00756
Ptom.007G.01183	Chr17_13218280	trans	1.63637e-08	6.4354e-08	Ptom.017G.01062; Ptom.017G.01064
Ptom.007G.01183	Chr19_6188712	trans	3.39149e-08	1.0895e-07	Ptom.019G.00439
Ptom.007G.01183	Chr18_9460074	trans	6.08625e-08	1.54267e-07	Ptom.018G.00994
Ptom.007G.01183	Chr10_13513934	trans	6.2267e-08	1.55579e-07	Ptom.010G.01883
Ptom.007G.01183	Chr5_18490309	trans	6.30246e-08	1.5526e-07	Ptom.005G.01950; Ptom.005G.01951
Ptom.007G.01183	Chr12_4309467	trans	6.68629e-08	1.61095e-07	Ptom.012G.00356
Ptom.007G.01183	Chr3_3230148	trans	7.39525e-08	1.72033e-07	Ptom.003G.00385
Ptom.007G.01183	Chr7_9764425	trans	7.79666e-08	1.77602e-07	Ptom.007G.00923; Ptom.007G.00922
Ptom.007G.01183	Chr12_6638412	trans	9.39402e-08	1.94765e-07	Ptom.012G.00576
Ptom.007G.01183	Chr6_17200019	trans	1.16123e-07	2.15306e-07	Ptom.006G.01802; Ptom.006G.01803
Ptom.007G.01183	Chr7_9607601	trans	1.20263e-07	2.19274e-07	Ptom.007G.00909; Ptom.007G.00910
Ptom.007G.01183	Chr14_8075481	trans	1.20326e-07	2.18933e-07	Ptom.014G.01031; Ptom.014G.01030
Ptom.007G.01183	Chr5_4147821	trans	1.34059e-07	2.30981e-07	Ptom.005G.00546; Ptom.005G.00548
Ptom.007G.01183	Chr4_3750753	trans	1.35475e-07	2.32054e-07	Ptom.004G.00448; Ptom.004G.00449; Ptom.004G.00447
Ptom.007G.01183	Chr17_12138095	trans	1.37087e-07	2.32544e-07	Ptom.017G.00983
Ptom.007G.01183	Chr9_9984085	trans	1.39322e-07	2.34072e-07	Ptom.009G.01379; Ptom.009G.01380; Ptom.009G.01381
Ptom.007G.01183	Chr6_17626691	trans	1.42384e-07	2.3605e-07	Ptom.006G.01848; Ptom.006G.01847; Ptom.006G.01846
Ptom.007G.01183	Chr8_7376230	trans	1.42814e-07	2.36317e-07	Ptom.008G.01099; Ptom.008G.01100
Ptom.007G.01183	Chr13_11561705	trans	1.44466e-07	2.386e-07	Ptom.013G.00937; Ptom.013G.00938
Ptom.007G.01183	Chr1_37298247	trans	1.44747e-07	2.38616e-07	Ptom.001G.03360; Ptom.001G.03361
Ptom.007G.01185	Chr17_3464278	trans	8.23684e-09	4.17555e-08	Ptom.017G.00346; Ptom.017G.00345
Ptom.007G.01185	Chr18_3484096	trans	1.74844e-07	2.66213e-07	Ptom.018G.00312; Ptom.018G.00313; Ptom.018G.00314
Ptom.007G.01273	Chr1_22003089	trans	3.29476e-11	5.66569e-10	Ptom.001G.02033
Ptom.007G.01273	Chr2_15721565	trans	8.32291e-11	1.23715e-09	Ptom.002G.02082
Ptom.007G.01273	Chr7_12525142	trans	3.33997e-10	3.75532e-09
Ptom.007G.01273	Chr17_6374307	trans	8.57545e-10	7.67415e-09	Ptom.017G.00569
Ptom.007G.01273	Chr11_1808311	trans	3.38699e-09	2.20029e-08	Ptom.011G.00124; Ptom.011G.00125
Ptom.007G.01273	Chr2_21959610	trans	4.01559e-09	2.57056e-08	Ptom.002G.02522
Ptom.007G.01273	Chr4_1452059	trans	7.66684e-09	4.05049e-08	Ptom.004G.00167
Ptom.007G.01273	Chr6_15356853	trans	7.77852e-09	4.0128e-08	Ptom.006G.01618
Ptom.007G.01273	Chr3_13883968	trans	1.19101e-08	5.30211e-08	Ptom.003G.01633; Ptom.003G.01632
Ptom.007G.01273	Chr10_10664803	trans	1.25816e-08	5.4624e-08	Ptom.010G.01529; Ptom.010G.01527
Ptom.007G.01273	Chr14_5242352	trans	1.63355e-08	6.45324e-08	Ptom.014G.00627; Ptom.014G.00628; Ptom.014G.00626
Ptom.007G.01273	Chr19_6784755	trans	2.0591e-08	7.65181e-08
Ptom.007G.01273	Chr10_3118398	trans	2.08104e-08	7.70073e-08	Ptom.010G.00472; Ptom.010G.00474; Ptom.010G.00473
Ptom.007G.01273	Chr14_3833001	trans	2.08104e-08	7.66837e-08
Ptom.007G.01273	Chr13_4149330	trans	3.09502e-08	1.02043e-07	Ptom.013G.00396; Ptom.013G.00397
Ptom.007G.01273	Chr16_2134967	trans	3.46237e-08	1.10821e-07	Ptom.016G.00222
Ptom.007G.01273	Chr2_22074085	trans	3.55494e-08	1.1095e-07	Ptom.002G.02528
Ptom.007G.01273	Chr1_2807365	trans	3.61015e-08	1.11877e-07
Ptom.007G.01273	Chr17_12410539	trans	3.90481e-08	1.17278e-07	Ptom.017G.01009
Ptom.007G.01273	Chr14_8846639	trans	4.72323e-08	1.31919e-07	Ptom.014G.01129
Ptom.007G.01273	Chr2_23073614	trans	6.17991e-08	1.55741e-07	Ptom.002G.02621
Ptom.007G.01273	Chr19_2067184	trans	6.25488e-08	1.55397e-07
Ptom.007G.01273	Chr2_14851560	trans	6.57694e-08	1.58897e-07	Ptom.002G.01992; Ptom.002G.01989; Ptom.002G.01990; Ptom.002G.01991
Ptom.007G.01273	Chr19_16556129	trans	7.82671e-08	1.77365e-07
Ptom.007G.01273	Chr2_21288123	trans	7.87099e-08	1.76996e-07	Ptom.002G.02472
Ptom.007G.01273	Chr2_21669069	trans	7.87099e-08	1.76544e-07	Ptom.002G.02503
Ptom.007G.01273	Chr1_14384787	trans	9.49021e-08	1.95373e-07	Ptom.001G.01582; Ptom.001G.01583
Ptom.007G.01273	Chr7_12539547	cis	9.72491e-08	1.96969e-07	Ptom.007G.01273
Ptom.007G.01273	Chr9_8534285	trans	1.01917e-07	2.02679e-07	Ptom.009G.01181; Ptom.009G.01183; Ptom.009G.01182
Ptom.007G.01273	Chr2_9687320	trans	1.01917e-07	2.02221e-07	Ptom.002G.01396; Ptom.002G.01397
Ptom.007G.01273	Chr3_2535066	trans	1.07396e-07	2.06548e-07	Ptom.003G.00306; Ptom.003G.00304; Ptom.003G.00305
Ptom.007G.01273	Chr2_15828078	trans	1.13692e-07	2.13507e-07	Ptom.002G.02089; Ptom.002G.02088
Ptom.007G.01273	Chr7_12554809	cis	1.14263e-07	2.13209e-07	Ptom.007G.01273
Ptom.007G.01273	Chr2_4236215	trans	1.15387e-07	2.14394e-07	Ptom.002G.00667; Ptom.002G.00668; Ptom.002G.00664; Ptom.002G.00665; Ptom.002G.00666
Ptom.007G.01273	Chr2_14867699	trans	1.21096e-07	2.19879e-07	Ptom.002G.01993
Ptom.007G.01273	Chr4_5142979	trans	1.51128e-07	2.43638e-07	Ptom.004G.00625
Ptom.007G.01273	Chr6_2593696	trans	3.06208e-07	3.66363e-07	Ptom.006G.00324; Ptom.006G.00325
Ptom.007G.01273	Chr7_12542830	cis	3.28415e-07	3.84539e-07	Ptom.007G.01273
Ptom.007G.01273	Chr5_406496	trans	3.28457e-07	3.84076e-07	Ptom.005G.00057; Ptom.005G.00058
Ptom.007G.01273	Chr14_5429187	trans	3.68243e-07	4.02178e-07	Ptom.014G.00657; Ptom.014G.00658
Ptom.007G.01273	Chr7_12549772	cis	3.68243e-07	4.01678e-07	Ptom.007G.01273
Ptom.007G.01273	Chr5_10357353	trans	3.72072e-07	4.04346e-07	Ptom.005G.01232; Ptom.005G.01231; Ptom.005G.01230
Ptom.007G.01273	Chr5_14978608	trans	3.72072e-07	4.03845e-07	Ptom.005G.01542; Ptom.005G.01543
Ptom.007G.01273	Chr11_11857534	trans	3.72215e-07	4.03004e-07	Ptom.011G.00741
Ptom.007G.01273	Chr2_830020	trans	4.10107e-07	4.15796e-07	Ptom.002G.00148; Ptom.002G.00150; Ptom.002G.00151; Ptom.002G.00149
Ptom.007G.01273	Chr7_12560175	cis	4.10107e-07	4.15316e-07	Ptom.007G.01273
Ptom.008G.00004	Chr4_11261259	trans	6.11272e-09	3.45861e-08	Ptom.004G.01148
Ptom.008G.00004	Chr1_28677031	trans	6.28281e-09	3.50957e-08	Ptom.001G.02611
Ptom.008G.00004	Chr19_14601125	trans	7.03426e-09	3.76161e-08	Ptom.019G.00837
Ptom.008G.00004	Chr4_4425433	trans	1.05462e-08	4.94599e-08	Ptom.004G.00530; Ptom.004G.00529
Ptom.008G.00004	Chr4_1361575	trans	1.4242e-08	5.97619e-08	Ptom.004G.00158; Ptom.004G.00157
Ptom.008G.00004	Chr1_47087405	trans	1.75851e-08	6.76409e-08
Ptom.008G.00004	Chr4_3032561	trans	2.52528e-08	8.96627e-08
Ptom.008G.00004	Chr15_7300157	trans	5.50866e-08	1.44644e-07	Ptom.015G.00552; Ptom.015G.00551
Ptom.008G.00004	Chr18_14514365	trans	7.08422e-08	1.67463e-07
Ptom.008G.00004	Chr3_4012830	trans	7.89812e-08	1.767e-07	Ptom.003G.00498
Ptom.008G.00004	Chr13_4144034	trans	8.08737e-08	1.7956e-07	Ptom.013G.00395; Ptom.013G.00396
Ptom.008G.00004	Chr1_40834375	trans	8.33275e-08	1.80887e-07	Ptom.001G.03617
Ptom.008G.00004	Chr5_13792506	trans	8.7566e-08	1.8685e-07	Ptom.005G.01452
Ptom.008G.00004	Chr12_11864361	trans	1.04932e-07	2.03147e-07	Ptom.012G.01081
Ptom.008G.00004	Chr4_11092281	trans	1.05388e-07	2.0358e-07	Ptom.004G.01142
Ptom.008G.00004	Chr9_4036305	trans	1.18276e-07	2.17004e-07	Ptom.009G.00455; Ptom.009G.00454
Ptom.008G.00004	Chr18_12135493	trans	1.23668e-07	2.21793e-07
Ptom.008G.00004	Chr1_12036742	trans	1.62218e-07	2.54955e-07	Ptom.001G.01340; Ptom.001G.01339
Ptom.008G.00004	Chr10_17064733	trans	1.69034e-07	2.5962e-07
Ptom.008G.00004	Chr16_3256740	trans	1.92731e-07	2.80773e-07	Ptom.016G.00335; Ptom.016G.00333; Ptom.016G.00336
Ptom.008G.00004	Chr14_6313589	trans	2.203e-07	2.9954e-07	Ptom.014G.00771; Ptom.014G.00770
Ptom.008G.00004	Chr19_11976418	trans	2.36579e-07	3.15319e-07	Ptom.019G.00658
Ptom.008G.00004	Chr4_20484539	trans	2.52229e-07	3.25301e-07
Ptom.008G.00004	Chr4_19647256	trans	2.97069e-07	3.61345e-07	Ptom.004G.01978; Ptom.004G.01979
Ptom.008G.00004	Chr4_12128410	trans	3.13293e-07	3.70793e-07	Ptom.004G.01210; Ptom.004G.01209
Ptom.008G.00004	Chr1_37343464	trans	3.3881e-07	3.874e-07	Ptom.001G.03364
Ptom.008G.00004	Chr8_12183307	trans	3.44333e-07	3.91166e-07
Ptom.008G.00004	Chr14_5941594	trans	3.56905e-07	3.98226e-07	Ptom.014G.00720
Ptom.008G.00004	Chr11_1715839	trans	3.57628e-07	3.9802e-07	Ptom.011G.00117; Ptom.011G.00118
Ptom.008G.00004	Chr4_11261239	trans	3.65919e-07	4.02144e-07	Ptom.004G.01148
Ptom.008G.00004	Chr1_17130708	trans	3.67029e-07	4.02356e-07
Ptom.008G.00004	Chr6_8488737	trans	3.79095e-07	4.03478e-07	Ptom.006G.01049; Ptom.006G.01050
Ptom.008G.00004	Chr16_10983204	trans	3.99165e-07	4.1136e-07	Ptom.016G.00921; Ptom.016G.00922
Ptom.008G.00004	Chr3_3549209	trans	4.0236e-07	4.13196e-07	Ptom.003G.00435; Ptom.003G.00436
Ptom.009G.00450	Chr3_13445956	trans	7.83182e-08	1.77023e-07
Ptom.009G.00855	Chr1_2206497	trans	3.01484e-08	1.00917e-07	Ptom.001G.00290; Ptom.001G.00289
Ptom.009G.00855	Chr6_17722603	trans	2.49202e-07	3.2474e-07
Ptom.009G.00855	Chr1_9453907	trans	3.90939e-07	4.09133e-07	Ptom.001G.01056; Ptom.001G.01055; Ptom.001G.01057
Ptom.010G.00370	Chr19_9732898	trans	8.80096e-08	1.87341e-07
Ptom.010G.00370	Chr1_20057793	trans	2.18224e-07	2.98568e-07
Ptom.010G.00370	Chr18_9059082	trans	3.66011e-07	4.01742e-07
Ptom.010G.00539	Chr3_18127909	trans	8.29423e-14	8.08227e-12
Ptom.010G.00539	Chr6_6600429	trans	1.05785e-13	9.27733e-12	Ptom.006G.00838
Ptom.010G.00539	Chr15_11943352	trans	1.19188e-12	4.75126e-11	Ptom.015G.01085
Ptom.010G.00539	Chr12_10814776	trans	1.50537e-12	5.74003e-11
Ptom.010G.00539	Chr4_2590693	trans	2.13553e-12	7.80357e-11	Ptom.004G.00333; Ptom.004G.00332
Ptom.010G.00539	Chr1_9120903	trans	5.93213e-12	1.62577e-10	Ptom.001G.01018; Ptom.001G.01019; Ptom.001G.01020
Ptom.010G.00539	Chr15_9788307	trans	1.41928e-11	2.9636e-10	Ptom.015G.00787; Ptom.015G.00786
Ptom.010G.00539	Chr1_3718860	trans	1.75517e-11	3.49838e-10
Ptom.010G.00539	Chr19_8705928	trans	2.58546e-11	4.92923e-10
Ptom.010G.00539	Chr11_5129360	trans	4.25937e-11	7.18358e-10
Ptom.010G.00539	Chr1_39198464	trans	5.61723e-11	9.29493e-10	Ptom.001G.03509; Ptom.001G.03508
Ptom.010G.00539	Chr6_18874957	trans	6.16849e-11	1.00181e-09	Ptom.006G.02017; Ptom.006G.02018
Ptom.010G.00539	Chr13_1436496	trans	7.01037e-11	1.07861e-09	Ptom.013G.00137
Ptom.010G.00539	Chr17_1451967	trans	8.25729e-11	1.24856e-09	Ptom.017G.00129
Ptom.010G.00539	Chr6_9490518	trans	2.04887e-10	2.64244e-09	Ptom.006G.01149
Ptom.010G.00539	Chr16_3797149	trans	2.10952e-10	2.68124e-09	Ptom.016G.00385
Ptom.010G.00539	Chr17_5400215	trans	2.29952e-10	2.84039e-09	Ptom.017G.00522; Ptom.017G.00521
Ptom.010G.00539	Chr2_12593677	trans	3.06573e-10	3.53769e-09	Ptom.002G.01768; Ptom.002G.01769
Ptom.010G.00539	Chr19_2584587	trans	3.44149e-10	3.82049e-09	Ptom.019G.00209
Ptom.010G.00539	Chr3_15772225	trans	5.89212e-10	6.00859e-09	Ptom.003G.01749
Ptom.010G.00539	Chr4_16227331	trans	6.26509e-10	6.17357e-09	Ptom.004G.01608; Ptom.004G.01610; Ptom.004G.01609
Ptom.010G.00539	Chr7_11319439	trans	6.27604e-10	6.04845e-09	Ptom.007G.01144; Ptom.007G.01143
Ptom.010G.00539	Chr1_36085202	trans	9.81926e-10	8.61149e-09	Ptom.001G.03274; Ptom.001G.03273
Ptom.010G.00539	Chr3_19088287	trans	1.19459e-09	1.01714e-08	Ptom.003G.01896
Ptom.010G.00539	Chr15_171985	trans	1.19861e-09	1.01075e-08	Ptom.015G.00027; Ptom.015G.00026
Ptom.010G.00539	Chr15_6069070	trans	1.38858e-09	1.14886e-08	Ptom.015G.00460
Ptom.010G.00539	Chr4_20174798	trans	1.53709e-09	1.24817e-08	Ptom.004G.02032; Ptom.004G.02033
Ptom.010G.00539	Chr1_9117920	trans	2.99032e-09	2.04884e-08	Ptom.001G.01018; Ptom.001G.01019
Ptom.010G.00539	Chr7_13442004	trans	3.01431e-09	2.04926e-08	Ptom.007G.01368
Ptom.010G.00539	Chr18_4286283	trans	3.01491e-09	2.03391e-08	Ptom.018G.00406
Ptom.010G.00539	Chr8_12497871	trans	3.02004e-09	2.02181e-08	Ptom.008G.01684
Ptom.010G.00539	Chr10_3541187	trans	3.04075e-09	2.02025e-08	Ptom.010G.00532; Ptom.010G.00533
Ptom.010G.00539	Chr3_19594540	trans	3.13306e-09	2.06593e-08	Ptom.003G.01935
Ptom.010G.00539	Chr1_8648298	trans	5.0605e-09	3.01909e-08	Ptom.001G.00970; Ptom.001G.00969
Ptom.010G.00539	Chr6_715296	trans	5.08568e-09	3.01361e-08	Ptom.006G.00108
Ptom.010G.00539	Chr6_16029505	trans	5.21061e-09	3.06691e-08	Ptom.006G.01678; Ptom.006G.01679; Ptom.006G.01680
Ptom.010G.00539	Chr6_7810260	trans	5.25746e-09	3.05351e-08	Ptom.006G.00970; Ptom.006G.00969
Ptom.010G.00539	Chr10_3569695	cis	1.09524e-07	2.09721e-07	Ptom.010G.00536; Ptom.010G.00537; Ptom.010G.00538
Ptom.010G.00539	Chr3_18910142	trans	1.12967e-07	2.13059e-07
Ptom.010G.00539	Chr14_10350190	trans	1.14183e-07	2.1397e-07	Ptom.014G.01267
Ptom.010G.00539	Chr1_14898838	trans	1.14203e-07	2.13552e-07	Ptom.001G.01625
Ptom.010G.00539	Chr4_3597557	trans	1.22592e-07	2.2122e-07	Ptom.004G.00426; Ptom.004G.00427
Ptom.010G.00539	Chr8_12619812	trans	1.22592e-07	2.20766e-07	Ptom.008G.01694
Ptom.010G.00539	Chr17_7355768	trans	1.38982e-07	2.34398e-07	Ptom.017G.00656; Ptom.017G.00657
Ptom.010G.00539	Chr3_18922965	trans	1.39328e-07	2.33635e-07
Ptom.010G.00539	Chr16_13657656	trans	1.41373e-07	2.35711e-07	Ptom.016G.01187
Ptom.010G.00539	Chr13_13591387	trans	1.67318e-07	2.58342e-07	Ptom.013G.01220; Ptom.013G.01219; Ptom.013G.01218
Ptom.010G.00539	Chr17_7326615	trans	1.67318e-07	2.57888e-07	Ptom.017G.00652; Ptom.017G.00653; Ptom.017G.00651
Ptom.010G.00539	Chr1_41439708	trans	1.99766e-07	2.85334e-07	Ptom.001G.03653; Ptom.001G.03654
Ptom.010G.00539	Chr1_14480379	trans	2.00311e-07	2.85183e-07	Ptom.001G.01590
Ptom.010G.00539	Chr4_11817724	trans	2.02972e-07	2.86646e-07	Ptom.004G.01179
Ptom.010G.00539	Chr3_18948193	trans	2.84419e-07	3.52808e-07
Ptom.010G.00539	Chr2_3902399	trans	2.86665e-07	3.53593e-07	Ptom.002G.00630; Ptom.002G.00629
Ptom.010G.00834	Chr12_13247794	trans	4.74057e-09	2.90733e-08	Ptom.012G.01260
Ptom.010G.00834	Chr4_5176648	trans	1.11081e-08	5.1818e-08	Ptom.004G.00628; Ptom.004G.00627
Ptom.010G.00834	Chr6_21069526	trans	1.50186e-07	2.43462e-07	Ptom.006G.02302; Ptom.006G.02303
Ptom.010G.00834	Chr9_268122	trans	3.76695e-07	4.03865e-07	Ptom.009G.00013; Ptom.009G.00014
Ptom.010G.00834	Chr14_13310275	trans	4.02939e-07	4.12824e-07
Ptom.010G.01537	Chr11_7589742	trans	2.6455e-09	1.84135e-08
Ptom.010G.01537	Chr13_8978005	trans	7.80509e-08	1.77333e-07
Ptom.010G.02293	Chr13_3194778	trans	1.19593e-08	5.29714e-08	Ptom.013G.00294; Ptom.013G.00295
Ptom.010G.02293	Chr1_28104470	trans	1.25787e-08	5.48832e-08
Ptom.010G.02293	Chr5_13235343	trans	1.92939e-08	7.29343e-08	Ptom.005G.01420
Ptom.010G.02293	Chr9_1262429	trans	2.25756e-08	8.24949e-08	Ptom.009G.00101; Ptom.009G.00103; Ptom.009G.00102
Ptom.010G.02293	Chr13_14664846	trans	2.63152e-08	9.12192e-08	Ptom.013G.01401; Ptom.013G.01400
Ptom.010G.02293	Chr19_17935913	trans	9.62284e-08	1.96261e-07
Ptom.010G.02293	Chr3_3766093	trans	1.3389e-07	2.31601e-07	Ptom.003G.00467; Ptom.003G.00466
Ptom.010G.02293	Chr19_9783796	trans	1.36895e-07	2.32668e-07
Ptom.010G.02293	Chr6_18614622	trans	1.48487e-07	2.42502e-07	Ptom.006G.01981
Ptom.010G.02293	Chr1_25247123	trans	1.77618e-07	2.69034e-07	Ptom.001G.02251; Ptom.001G.02253; Ptom.001G.02252
Ptom.010G.02293	Chr14_493408	trans	2.51864e-07	3.25309e-07	Ptom.014G.00060; Ptom.014G.00062; Ptom.014G.00059; Ptom.014G.00061
Ptom.010G.02293	Chr11_14478213	trans	2.82473e-07	3.51888e-07	Ptom.011G.00942; Ptom.011G.00941
Ptom.010G.02293	Chr11_7267899	trans	3.2904e-07	3.84245e-07
Ptom.010G.02293	Chr14_360604	trans	3.42693e-07	3.89808e-07	Ptom.014G.00043; Ptom.014G.00044
Ptom.010G.02293	Chr10_11806571	trans	3.5138e-07	3.95077e-07	Ptom.010G.01687; Ptom.010G.01686
Ptom.010G.02293	Chr4_2148005	trans	3.80977e-07	4.0401e-07	Ptom.004G.00261; Ptom.004G.00260
Ptom.010G.02294	Chr17_3464278	trans	7.62704e-09	4.05389e-08	Ptom.017G.00346; Ptom.017G.00345
Ptom.010G.02294	Chr5_10010634	trans	5.08626e-08	1.36411e-07	Ptom.005G.01192; Ptom.005G.01193
Ptom.010G.02294	Chr4_12176422	trans	5.42729e-08	1.43799e-07	Ptom.004G.01213; Ptom.004G.01214; Ptom.004G.01215
Ptom.010G.02294	Chr2_13897383	trans	1.61733e-07	2.5465e-07
Ptom.011G.00090	Chr1_34899422	trans	4.3797e-09	2.78333e-08	Ptom.001G.03207
Ptom.011G.00090	Chr1_29065372	trans	2.60724e-08	9.07362e-08	Ptom.001G.02659; Ptom.001G.02660; Ptom.001G.02661
Ptom.011G.00090	Chr5_10699238	trans	4.1917e-08	1.22537e-07	Ptom.005G.01254
Ptom.011G.00090	Chr7_3994881	trans	6.2547e-08	1.55835e-07	Ptom.007G.00429
Ptom.011G.00090	Chr1_50150988	trans	6.39675e-08	1.56266e-07
Ptom.011G.00090	Chr4_542810	trans	8.24585e-08	1.80339e-07	Ptom.004G.00066
Ptom.011G.00090	Chr15_3659346	trans	8.34174e-08	1.80635e-07	Ptom.015G.00305; Ptom.015G.00303; Ptom.015G.00304
Ptom.011G.00090	Chr1_7393878	trans	1.13594e-07	2.13782e-07	Ptom.001G.00817
Ptom.011G.00090	Chr5_12273558	trans	1.45849e-07	2.39532e-07	Ptom.005G.01374
Ptom.011G.00090	Chr13_3827579	trans	1.57689e-07	2.51442e-07	Ptom.013G.00360
Ptom.011G.00090	Chr5_10618374	trans	1.66671e-07	2.58251e-07	Ptom.005G.01243
Ptom.011G.00090	Chr8_10288900	trans	1.9177e-07	2.80304e-07	Ptom.008G.01485
Ptom.011G.00090	Chr4_50567	trans	2.83083e-07	3.52147e-07	Ptom.004G.00005
Ptom.011G.00090	Chr18_10314305	trans	3.00405e-07	3.63386e-07	Ptom.018G.01091; Ptom.018G.01092
Ptom.011G.00090	Chr3_16072974	trans	3.93054e-07	4.10367e-07	Ptom.003G.01760
Ptom.011G.00090	Chr2_16178946	trans	3.98981e-07	4.11655e-07	Ptom.002G.02121; Ptom.002G.02120
Ptom.011G.00299	Chr11_9461047	trans	2.43339e-10	2.96401e-09	Ptom.011G.00613
Ptom.011G.00299	Chr17_10634778	trans	8.11344e-09	4.13691e-08	Ptom.017G.00900
Ptom.011G.00299	Chr12_9851302	trans	3.02439e-08	1.00851e-07
Ptom.011G.00299	Chr13_7401455	trans	3.07999e-08	1.02316e-07	Ptom.013G.00595
Ptom.011G.00299	Chr19_7423772	trans	5.40632e-08	1.43677e-07
Ptom.011G.00299	Chr4_10898863	trans	1.30519e-07	2.28018e-07
Ptom.011G.00299	Chr6_13999936	trans	2.41608e-07	3.19112e-07	Ptom.006G.01529; Ptom.006G.01528
Ptom.011G.00299	Chr6_15648076	trans	2.41608e-07	3.18633e-07	Ptom.006G.01644
Ptom.011G.00299	Chr10_70131	trans	2.42323e-07	3.17664e-07	Ptom.010G.00013; Ptom.010G.00012; Ptom.010G.00011
Ptom.011G.00299	Chr6_9077465	trans	2.49854e-07	3.25107e-07
Ptom.011G.00299	Chr1_21567191	trans	2.51781e-07	3.25682e-07	Ptom.001G.02006
Ptom.011G.00299	Chr9_1593850	trans	3.79643e-07	4.03572e-07	Ptom.009G.00124; Ptom.009G.00127; Ptom.009G.00125
Ptom.011G.00299	Chr6_23652796	trans	3.83127e-07	4.04822e-07
Ptom.011G.00539	Chr18_11475446	trans	1.76051e-07	2.67585e-07	Ptom.018G.01187; Ptom.018G.01188; Ptom.018G.01186
Ptom.011G.00741	Chr5_15150969	trans	8.43052e-10	7.62223e-09	Ptom.005G.01556; Ptom.005G.01557
Ptom.011G.00741	Chr15_492617	trans	2.33244e-09	1.70462e-08	Ptom.015G.00080
Ptom.011G.00741	Chr1_7250473	trans	8.58373e-09	4.30167e-08	Ptom.001G.00806
Ptom.011G.00741	Chr6_2255571	trans	9.60792e-09	4.70734e-08	Ptom.006G.00287; Ptom.006G.00288
Ptom.011G.00741	Chr11_12522610	trans	9.98143e-09	4.86317e-08	Ptom.011G.00787
Ptom.011G.00741	Chr6_18302748	trans	1.35304e-08	5.76028e-08	Ptom.006G.01933; Ptom.006G.01928; Ptom.006G.01930; Ptom.006G.01931; Ptom.006G.01929
Ptom.011G.00741	Chr5_14616759	trans	1.60982e-08	6.3883e-08	Ptom.005G.01513; Ptom.005G.01512
Ptom.011G.00741	Chr15_168569	trans	4.70838e-08	1.31925e-07	Ptom.015G.00027; Ptom.015G.00026
Ptom.011G.00741	Chr5_6242072	trans	4.86954e-08	1.35574e-07	Ptom.005G.00816
Ptom.011G.00741	Chr8_11687635	trans	4.96052e-08	1.33858e-07	Ptom.008G.01635
Ptom.011G.00741	Chr19_18180183	trans	5.6556e-08	1.45453e-07	Ptom.019G.01062
Ptom.011G.00741	Chr6_15151792	trans	6.38405e-08	1.56391e-07	Ptom.006G.01595
Ptom.011G.00741	Chr11_11528107	trans	7.47346e-08	1.7248e-07	Ptom.011G.00711; Ptom.011G.00710
Ptom.011G.00741	Chr8_10295953	trans	8.13515e-08	1.79711e-07	Ptom.008G.01486
Ptom.011G.00741	Chr1_419058	trans	8.13656e-08	1.7929e-07	Ptom.001G.00043
Ptom.011G.00741	Chr2_5617005	trans	8.66345e-08	1.86222e-07	Ptom.002G.00861; Ptom.002G.00860; Ptom.002G.00859; Ptom.002G.00862
Ptom.011G.00741	Chr10_795038	trans	1.0213e-07	2.02185e-07	Ptom.010G.00155; Ptom.010G.00156; Ptom.010G.00158; Ptom.010G.00157
Ptom.011G.00741	Chr11_1144327	trans	1.10493e-07	2.10199e-07	Ptom.011G.00078
Ptom.011G.00741	Chr16_4820356	trans	1.22584e-07	2.21663e-07	Ptom.016G.00483; Ptom.016G.00482
Ptom.011G.00741	Chr2_5649701	trans	1.23413e-07	2.2179e-07	Ptom.002G.00867; Ptom.002G.00866
Ptom.011G.00741	Chr1_29373337	trans	1.28682e-07	2.25708e-07	Ptom.001G.02701
Ptom.011G.00741	Chr16_6136522	trans	1.4941e-07	2.43103e-07	Ptom.016G.00614
Ptom.011G.00741	Chr10_10736147	trans	1.53213e-07	2.46094e-07	Ptom.010G.01537
Ptom.011G.00741	Chr10_3836293	trans	1.80277e-07	2.71188e-07	Ptom.010G.00575
Ptom.011G.00741	Chr19_5584576	trans	1.93159e-07	2.80465e-07
Ptom.011G.00741	Chr11_2261849	trans	2.03443e-07	2.86388e-07	Ptom.011G.00169; Ptom.011G.00171; Ptom.011G.00170
Ptom.011G.00741	Chr17_5028497	trans	2.03443e-07	2.85929e-07	Ptom.017G.00502; Ptom.017G.00501; Ptom.017G.00503
Ptom.011G.00741	Chr2_17039965	trans	2.03443e-07	2.85471e-07	Ptom.002G.02202; Ptom.002G.02203
Ptom.011G.00741	Chr6_9033780	trans	2.03443e-07	2.85015e-07	Ptom.006G.01109; Ptom.006G.01110
Ptom.011G.00741	Chr11_2675465	trans	2.03443e-07	2.84561e-07	Ptom.011G.00212
Ptom.011G.00741	Chr9_1458092	trans	2.03443e-07	2.84108e-07	Ptom.009G.00114
Ptom.011G.00785	Chr14_15238238	trans	9.60342e-10	8.50728e-09	Ptom.014G.01501
Ptom.011G.00785	Chr15_10803727	trans	1.96346e-07	2.83683e-07	Ptom.015G.00935; Ptom.015G.00933; Ptom.015G.00934
Ptom.011G.01209	Chr19_11639817	trans	2.60748e-07	3.34321e-07	Ptom.019G.00634
Ptom.012G.00124	Chr15_635593	trans	3.83638e-08	1.16823e-07	Ptom.015G.00094; Ptom.015G.00093
Ptom.012G.00124	Chr15_3739521	trans	1.02412e-07	2.02286e-07	Ptom.015G.00311
Ptom.012G.00124	Chr16_10273576	trans	1.36868e-07	2.33073e-07
Ptom.012G.00124	Chr16_10722356	trans	1.49534e-07	2.42854e-07	Ptom.016G.00891; Ptom.016G.00892
Ptom.012G.00124	Chr11_1717581	trans	1.50233e-07	2.43089e-07	Ptom.011G.00117; Ptom.011G.00118
Ptom.012G.00124	Chr2_12497423	trans	2.02521e-07	2.86469e-07	Ptom.002G.01754; Ptom.002G.01755
Ptom.012G.00124	Chr1_30030442	trans	2.03348e-07	2.86714e-07	Ptom.001G.02755
Ptom.012G.00124	Chr17_8636900	trans	2.1965e-07	2.99585e-07	Ptom.017G.00764
Ptom.012G.00124	Chr3_2288346	trans	2.76773e-07	3.46757e-07	Ptom.003G.00282; Ptom.003G.00281
Ptom.012G.00124	Chr11_9904074	trans	2.76917e-07	3.46443e-07
Ptom.012G.00124	Chr1_40100142	trans	3.08141e-07	3.67173e-07	Ptom.001G.03563
Ptom.012G.00939	Chr13_12943619	trans	3.12589e-08	1.01911e-07	Ptom.013G.01096; Ptom.013G.01095; Ptom.013G.01097
Ptom.012G.00939	Chr1_35867671	trans	8.24489e-08	1.80769e-07
Ptom.012G.00939	Chr1_21817929	trans	9.55813e-08	1.95852e-07	Ptom.001G.02022
Ptom.012G.00939	Chr6_4064009	trans	1.02531e-07	2.02066e-07	Ptom.006G.00526; Ptom.006G.00527; Ptom.006G.00525
Ptom.012G.00939	Chr9_6927110	trans	1.02531e-07	2.01613e-07	Ptom.009G.00895
Ptom.012G.00939	Chr6_7654423	trans	1.02531e-07	2.01162e-07
Ptom.012G.00939	Chr16_15158061	trans	1.28048e-07	2.25951e-07
Ptom.012G.00939	Chr13_5696714	trans	2.27587e-07	3.08015e-07	Ptom.013G.00506
Ptom.012G.00939	Chr6_6004560	trans	2.63665e-07	3.36585e-07	Ptom.006G.00782; Ptom.006G.00780; Ptom.006G.00781
Ptom.012G.00939	Chr4_11081146	trans	3.14677e-07	3.7193e-07	Ptom.004G.01140; Ptom.004G.01142
Ptom.012G.00939	Chr6_10438829	trans	3.76922e-07	4.03615e-07	Ptom.006G.01237; Ptom.006G.01236; Ptom.006G.01238
Ptom.012G.01090	Chr17_3772589	trans	3.29922e-09	2.15927e-08
Ptom.012G.01090	Chr1_13823608	trans	4.66683e-09	2.88226e-08	Ptom.001G.01526
Ptom.012G.01090	Chr17_10305331	trans	8.53889e-08	1.84448e-07
Ptom.012G.01090	Chr14_16379094	trans	8.9221e-08	1.89002e-07
Ptom.012G.01090	Chr1_8615741	trans	9.54039e-08	1.95947e-07	Ptom.001G.00968
Ptom.012G.01090	Chr14_4738184	trans	1.2405e-07	2.22024e-07	Ptom.014G.00556; Ptom.014G.00555; Ptom.014G.00554
Ptom.012G.01090	Chr3_5157845	trans	1.64235e-07	2.55833e-07	Ptom.003G.00644
Ptom.012G.01090	Chr5_11232551	trans	1.65583e-07	2.57019e-07	Ptom.005G.01292; Ptom.005G.01293
Ptom.012G.01090	Chr6_2908485	trans	1.78852e-07	2.70437e-07	Ptom.006G.00362
Ptom.012G.01090	Chr5_9619425	trans	1.83398e-07	2.74003e-07
Ptom.012G.01090	Chr15_3941932	trans	1.88692e-07	2.78591e-07
Ptom.012G.01090	Chr5_14199759	trans	2.90919e-07	3.55838e-07	Ptom.005G.01478; Ptom.005G.01479; Ptom.005G.01476; Ptom.005G.01477; Ptom.005G.01475; Ptom.005G.01480
Ptom.012G.01131	Chr2_6528708	trans	3.58232e-08	1.11408e-07	Ptom.002G.01004; Ptom.002G.01005
Ptom.012G.01133	Chr2_15496219	trans	7.24773e-08	1.69954e-07
Ptom.012G.01133	Chr17_8040835	trans	1.85744e-07	2.75164e-07	Ptom.017G.00720
Ptom.012G.01133	Chr5_20023571	trans	3.58993e-07	3.98527e-07	Ptom.005G.02160
Ptom.012G.01133	Chr6_6249486	trans	3.88413e-07	4.07462e-07
Ptom.012G.01133	Chr18_3600900	trans	3.93497e-07	4.10341e-07	Ptom.018G.00331; Ptom.018G.00328; Ptom.018G.00329
Ptom.012G.01133	Chr18_591286	trans	3.93497e-07	4.09854e-07	Ptom.018G.00051
Ptom.013G.00424	Chr8_5773606	trans	2.66015e-07	3.38108e-07	Ptom.008G.00895; Ptom.008G.00894
Ptom.013G.00424	Chr7_5817888	trans	4.11915e-07	4.15229e-07
Ptom.013G.01382	Chr10_4608067	trans	2.72957e-08	9.31452e-08	Ptom.010G.00713
Ptom.013G.01383	Chr6_4302309	trans	3.48437e-08	1.09921e-07
Ptom.013G.01383	Chr1_47366227	trans	5.90626e-08	1.50139e-07
Ptom.013G.01383	Chr8_8257218	trans	6.79007e-08	1.63148e-07	Ptom.008G.01224; Ptom.008G.01223
Ptom.013G.01383	Chr11_6212416	trans	9.19541e-08	1.92009e-07	Ptom.011G.00469
Ptom.013G.01383	Chr2_18430446	trans	1.28475e-07	2.25797e-07	Ptom.002G.02253; Ptom.002G.02254
Ptom.014G.00190	Chr19_9431140	trans	4.04833e-07	4.13798e-07	Ptom.019G.00548
Ptom.014G.00243	Chr5_16487452	trans	2.63686e-09	1.85002e-08	Ptom.005G.01693; Ptom.005G.01694; Ptom.005G.01695
Ptom.014G.00243	Chr17_9217261	trans	4.42853e-08	1.26509e-07
Ptom.014G.00243	Chr11_16912035	trans	7.74498e-08	1.77346e-07	Ptom.011G.01195; Ptom.011G.01194
Ptom.014G.00243	Chr7_10929376	trans	8.73463e-08	1.86836e-07	Ptom.007G.01080; Ptom.007G.01083; Ptom.007G.01082; Ptom.007G.01081
Ptom.014G.00243	Chr17_10810443	trans	1.16409e-07	2.15381e-07
Ptom.014G.00243	Chr17_12881493	trans	1.33946e-07	2.31241e-07
Ptom.014G.00243	Chr10_18291258	trans	1.99891e-07	2.85047e-07
Ptom.014G.00243	Chr11_9219003	trans	2.01942e-07	2.86112e-07	Ptom.011G.00597; Ptom.011G.00598
Ptom.014G.00243	Chr7_8376058	trans	2.29074e-07	3.09073e-07	Ptom.007G.00749; Ptom.007G.00746; Ptom.007G.00747; Ptom.007G.00750
Ptom.014G.00243	Chr1_48548236	trans	2.74077e-07	3.44857e-07	Ptom.001G.04111
Ptom.014G.00243	Chr13_1584536	trans	2.90619e-07	3.55967e-07
Ptom.014G.00243	Chr7_6771051	trans	3.59983e-07	3.99122e-07
Ptom.014G.00243	Chr1_21512187	trans	3.77364e-07	4.03595e-07
Ptom.014G.01270	Chr10_9772908	trans	2.12743e-07	2.92897e-07	Ptom.010G.01422; Ptom.010G.01423
Ptom.014G.01270	Chr16_14534977	trans	3.96859e-07	4.10916e-07	Ptom.016G.01270; Ptom.016G.01268
Ptom.015G.00423	Chr10_13370973	trans	3.94923e-08	1.17406e-07	Ptom.010G.01873
Ptom.015G.00423	Chr4_293922	trans	4.26586e-08	1.24291e-07	Ptom.004G.00027
Ptom.015G.00423	Chr5_1030835	trans	5.87033e-08	1.49659e-07	Ptom.005G.00113; Ptom.005G.00112; Ptom.005G.00114
Ptom.015G.00423	Chr7_2480034	trans	7.76587e-08	1.77361e-07	Ptom.007G.00329
Ptom.015G.00423	Chr19_1413725	trans	9.27729e-08	1.92801e-07
Ptom.015G.00423	Chr10_13370972	trans	2.93229e-07	3.58165e-07	Ptom.010G.01873
Ptom.015G.00423	Chr1_29821559	trans	3.20401e-07	3.77171e-07
Ptom.015G.00423	Chr2_12989614	trans	3.20445e-07	3.76716e-07	Ptom.002G.01813; Ptom.002G.01814
Ptom.015G.00423	Chr1_20710557	trans	3.73975e-07	4.02425e-07	Ptom.001G.01960
Ptom.016G.00646	Chr1_17135389	trans	4.32829e-08	1.25692e-07
Ptom.016G.00813	Chr11_10562534	trans	3.37431e-07	3.86328e-07
Ptom.016G.00845	Chr10_19172405	trans	2.18444e-07	2.98403e-07	Ptom.010G.02339; Ptom.010G.02338
Ptom.016G.00845	Chr5_9897113	trans	2.89875e-07	3.55553e-07
Ptom.016G.00845	Chr19_17224308	trans	2.99223e-07	3.62958e-07	Ptom.019G.00996; Ptom.019G.00997
Ptom.016G.00845	Chr12_6261294	trans	3.04796e-07	3.66173e-07
Ptom.016G.00845	Chr14_9960499	trans	3.05504e-07	3.66521e-07	Ptom.014G.01231
Ptom.016G.01280	Chr10_18764743	trans	2.59462e-07	3.3316e-07
Ptom.016G.01281	Chr7_9240774	trans	3.33797e-07	3.84174e-07	Ptom.007G.00873
Ptom.017G.00129	Chr16_11596256	trans	1.36436e-08	5.78041e-08	Ptom.016G.00971
Ptom.017G.00129	Chr4_18553833	trans	1.60586e-08	6.40156e-08	Ptom.004G.01849
Ptom.017G.00129	Chr13_2683239	trans	2.17902e-08	7.99581e-08	Ptom.013G.00245
Ptom.017G.00416	Chr5_18842327	trans	1.30481e-10	1.87594e-09	Ptom.005G.02002
Ptom.017G.00416	Chr14_12690520	trans	5.68658e-08	1.45823e-07
Ptom.017G.00416	Chr1_48737033	trans	6.21184e-08	1.55651e-07
Ptom.017G.00416	Chr2_1259799	trans	2.66947e-07	3.38802e-07	Ptom.002G.00221
Ptom.017G.00416	Chr2_2556214	trans	3.31517e-07	3.84578e-07	Ptom.002G.00411; Ptom.002G.00412
Ptom.017G.00416	Chr15_9636914	trans	4.03044e-07	4.1245e-07	Ptom.015G.00767
Ptom.017G.00416	Chr18_8464460	trans	4.04858e-07	4.13341e-07
Ptom.017G.00639	Chr3_2064587	trans	3.72031e-09	2.39905e-08	Ptom.003G.00255
Ptom.017G.00639	Chr1_34797040	trans	2.30574e-08	8.35591e-08	Ptom.001G.03197
Ptom.017G.00639	Chr8_7022201	trans	3.11474e-08	1.02308e-07	Ptom.008G.01057; Ptom.008G.01058; Ptom.008G.01059
Ptom.017G.00639	Chr14_7547018	trans	6.28045e-08	1.55592e-07	Ptom.014G.00958
Ptom.017G.00639	Chr1_47772528	trans	1.33135e-07	2.3075e-07	Ptom.001G.04049; Ptom.001G.04050; Ptom.001G.04051
Ptom.017G.00639	Chr2_23707110	trans	1.8102e-07	2.7184e-07	Ptom.002G.02704; Ptom.002G.02703
Ptom.017G.00639	Chr2_17669463	trans	1.83621e-07	2.73869e-07
Ptom.017G.00639	Chr14_6519425	trans	2.11465e-07	2.91595e-07	Ptom.014G.00799
Ptom.017G.00639	Chr1_48026499	trans	2.71431e-07	3.43005e-07	Ptom.001G.04056
Ptom.017G.00639	Chr14_15137046	trans	3.04482e-07	3.66298e-07
Ptom.017G.00639	Chr16_381418	trans	3.87593e-07	4.07089e-07
Ptom.017G.00639	Chr17_9944441	trans	4.00123e-07	4.11863e-07
Ptom.017G.00639	Chr6_14122863	trans	4.10788e-07	4.15526e-07
Ptom.017G.00640	Chr1_48026499	trans	1.6912e-09	1.3362e-08	Ptom.001G.04056
Ptom.017G.00640	Chr2_9917646	trans	2.82334e-08	9.52333e-08	Ptom.002G.01429; Ptom.002G.01430
Ptom.017G.00640	Chr11_11095888	trans	3.72385e-08	1.13792e-07
Ptom.017G.00640	Chr11_11752339	trans	1.61609e-07	2.54913e-07	Ptom.011G.00734; Ptom.011G.00735
Ptom.017G.00640	Chr2_16411726	trans	3.53813e-07	3.97303e-07
Ptom.018G.00389	Chr9_9096574	trans	1.64909e-08	6.45649e-08	Ptom.009G.01248
Ptom.018G.00389	Chr17_10837428	trans	3.72e-08	1.14071e-07	Ptom.017G.00908; Ptom.017G.00909
Ptom.018G.00389	Chr14_10807385	trans	2.04075e-07	2.84086e-07	Ptom.014G.01297; Ptom.014G.01298
Ptom.018G.00389	Chr5_4686952	trans	3.30575e-07	3.85012e-07
Ptom.018G.00976	Chr8_14017801	trans	2.92501e-08	9.82847e-08
Ptom.018G.00976	Chr6_14355219	trans	6.13151e-08	1.54967e-07	Ptom.006G.01540
Ptom.018G.00976	Chr16_6570249	trans	1.24055e-07	2.21582e-07	Ptom.016G.00631; Ptom.016G.00632
Ptom.018G.00976	Chr7_996011	trans	2.75478e-07	3.45628e-07	Ptom.007G.00151; Ptom.007G.00152
Ptom.018G.00976	Chr14_6929890	trans	4.44809e-07	4.47359e-07	Ptom.014G.00864
Ptom.018G.00976	Chr3_13350507	trans	4.46349e-07	4.48395e-07
Ptom.018G.00976	Chr8_13100072	trans	5.26879e-07	5.28687e-07	Ptom.008G.01729; Ptom.008G.01730
Ptom.018G.00976	Chr6_2567548	trans	6.46415e-07	6.47893e-07	Ptom.006G.00321; Ptom.006G.00322
Ptom.018G.00976	Chr4_8769233	trans	6.54055e-07	6.54802e-07	Ptom.004G.01001
Ptom.018G.00976	Chr10_17039149	trans	6.92574e-07	6.92574e-07
Ptom.018G.01130	Chr15_1997610	trans	1.18021e-08	5.28083e-08
Ptom.018G.01372	Chr14_9614105	trans	1.67924e-08	6.51635e-08	Ptom.014G.01196; Ptom.014G.01195

## Sheet: Data S3
Data S3. Detailed information listing the annotation of causal genes in the eQTN mapping and the best BLAST results for Populus trichocarpa and Arabidopsis thaliana
SNP	Region	Reported gene	Homologous genes in Populus trichocarpa	Define	ATG(Arabidopsis thaliana gene)	ATG Synonyms (abbreviation) in Plants	Arabidopsis thaliana defline
Chr1_10412345	promoter	Ptom.001G.01164	Potri.001G120200	PF04690 - YABBY protein (YABBY) (1 of 10)	AT2G45190	AFO,FIL,YAB1	Plant-specific transcription factor YABBY family protein
Chr1_10412345	promoter	Ptom.001G.01165	Potri.001G120300	similar to Putative monocopper oxidase precursor (Skewed roots).; [ co-ortholog (1of2) of At4g12420, ]	AT4G12420	SKU5	Cupredoxin superfamily protein
Chr1_10548855	inter	Ptom.001G.01175	Potri.001G121300	PTHR31282:SF6 - WRKY TRANSCRIPTION FACTOR 21-RELATED (1 of 3)	AT2G30590	WRKY21	WRKY DNA-binding protein 21
Chr1_12036742	inter	Ptom.001G.01339	Potri.001G138400	PF00076 - RNA recognition motif. (a.k.a. RRM, RBD, or RNP domain) (RRM_1) (1 of 305)	AT4G17720		RNA-binding (RRM/RBD/RNP motifs) family protein
Chr1_12036742	inter	Ptom.001G.01340	Potri.001G138500	similar to syntaxin. [ORG:Glycine max]; [ co-ortholog (1of2) of At5g46860, At4g17730, AAN03474, ]	AT5G46860	ATSYP22,ATVAM3,SGR3,SYP22,VAM3	Syntaxin/t-SNARE family protein
Chr1_12925142	inter	Ptom.001G.01432	Potri.001G147300	haloacid dehalogenase-like hydrolase family protein; similar to SP|P71447|Beta phosphoglucomutase-EC (5 4.2.6.{Lactococcus) {lactis} ; [ co-ortholog (2of4) of At2g38740, ]	AT2G38740		Haloacid dehalogenase-like hydrolase (HAD) superfamily protein
Chr1_13823608	inter	Ptom.001G.01526	Potri.001G159000	similar to thioredoxin o (TRXO2); similar to thioredoxin 2 from Saccharomyces cerevisiae GI:173050; similar to thioredoxins; similar to cDNA thioredoxin o (TRXO2) GI:15081458; [ ortholog of At1g31020,At2g35010,]	AT2G35010
Chr1_14384787	inter	Ptom.001G.01582	Potri.001G164800		AT1G54070		Dormancy/auxin associated family protein
Chr1_14384787	inter	Ptom.001G.01583
Chr1_14480379	inter	Ptom.001G.01590	Potri.001G165900	similar to expressed protein in Arabidopsis thaliana; similar to Nuclear pore complex protein Nup107 (Nucleoporin Nup107) (107 kDa nucleoporin) (p105) (Swiss-Prot:P52590) (Rattus norvegicus); similar to expressed protein in Arabidopsis thaliana; similar t	AT3G14120
Chr1_14898838	intron	Ptom.001G.01625	Potri.001G169900	transcription initiation factor IID (TFIID) subunit A family protein; similar to SP|Q16514|Transcription initiation factor TFIID 20 15/kDa subunits TAFII (20-TAFII/15-{Homo) {sapiens} ; [ co-ortholog (2of2) of At1g17440, ]	AT1G17440	EER4,TAF12B	Transcription initiation factor TFIID subunit A
Chr1_18368980	inter	Ptom.001G.01861	Potri.001G187600	PTHR24177:SF18 - ANKYRIN REPEAT FAMILY PROTEIN-RELATED (1 of 1)	AT1G10340		Ankyrin repeat family protein
Chr1_18368980	inter	Ptom.001G.01862	Potri.001G187700	similar to plastocyanin-like domain-containing protein; [ co-ortholog (1of2) of At1g79800, ]	AT1G79800	AtENODL7,ENODL7	early nodulin-like protein 7
Chr1_20710557	inter	Ptom.001G.01960	Potri.001G198300	PTHR27003:SF118 - PROTEIN KINASE PROTEIN WITH ADENINE NUCLEOTIDE ALPHA HYDROLASES-LIKE DOMAIN-RELATED (1 of 1)	AT5G12000		Protein kinase protein with adenine nucleotide alpha hydrolases-like domain
Chr1_21068352	inter	Ptom.001G.01980	Potri.003G196766	KOG0472 - Leucine-rich repeat protein (1 of 174)	AT1G74190	AtRLP15,RLP15	receptor like protein 15
Chr1_21330265	promoter	Ptom.001G.01993	Potri.001G202300	similar to hypothetical protein; [ ortholog of At1g15320,]	AT1G15320
Chr1_21567191	exon	Ptom.001G.02006	Potri.003G029600	K14972 PAX-interacting protein 1 | (RefSeq) hypothetical protein (A)	AT1G15780
Chr1_21817929	inter	Ptom.001G.02022	Potri.001G206800	similar to beta-glucosidase. [ORG:Glycine max]; [ co-ortholog (2of3) of At5g09700, At5g09730, AAD09291, At5g64570, ]	AT5G64570	ATBXL4,XYL4	beta-D-xylosidase 4
Chr1_22003089	intron	Ptom.001G.02033	Potri.001G208700	similar to expressed protein in Arabidopsis thaliana; weakly similar to retinoblastoma-associated protein HEC (Homo sapiens) GI:2501873; [ ortholog of At3g54630,]	AT3G54630
Chr1_2206497	promoter	Ptom.001G.00290	Potri.001G029700	PF05678 - VQ motif (VQ) (1 of 52)	AT3G56710	SIB1	sigma factor binding protein 1
Chr1_2206497	promoter	Ptom.001G.00289
Chr1_22711714	inter	Ptom.001G.02078		K00924 kinase [EC:2.7.1.-] | (RefSeq) hypothetical protein (A)
Chr1_22937489	intron	Ptom.001G.02094	Potri.001G215700	PTHR11668//PTHR11668:SF243 - SERINE/THREONINE PROTEIN PHOSPHATASE // SUBFAMILY NOT NAMED (1 of 2)	AT1G08420	BSL2	BRI1 suppressor 1 (BSU1)-like 2
Chr1_23537183	promoter	Ptom.001G.02126	Potri.001G218700	K02955 - small subunit ribosomal protein S14e (RP-S14e, RPS14) (1 of 4)	AT3G52580		Ribosomal protein S11 family protein
Chr1_23537183	promoter	Ptom.001G.02125	Potri.001G218500	PTHR31235:SF70 - PEROXIDASE 60 (1 of 3)	AT5G22410	RHS18	root hair specific 18
Chr1_23988917	inter	Ptom.001G.02153	Potri.001G222700	similar to CONSTITUTIVE PHOTOMORPHOGENIC 12; similar to FUSCA 12; [ co-ortholog (2of3) of At2g26990, ]	AT2G26990	ATCSN2,COP12,CSN2,FUS12	proteasome family protein
Chr1_25247123	intron	Ptom.001G.02252	Potri.001G234900	PTHR21327:SF7 - MONOFUNCTIONAL RIBOFLAVIN BIOSYNTHESIS PROTEIN RIBA 3, CHLOROPLASTIC (1 of 1)	AT5G59750		DHBP synthase RibB-like alpha/beta domain;GTP cyclohydrolase II
Chr1_25247123	intron	Ptom.001G.02251	Potri.001G234800	similar to UDP-galactose/UDP-glucose transporter-related; weakly similar to UDP-galactose/UDP-glucose transporter (Arabidopsis thaliana) GI:22651763; [ ortholog of At3g46180,At5g59740,]	AT5G59740		UDP-N-acetylglucosamine (UAA) transporter family
Chr1_25247123	intron	Ptom.001G.02253	Potri.001G234900	K14652 3,4-dihydroxy 2-butanone 4-phosphate synthase / GTP cyclohydrolase II [EC:4.1.99.12 3.5.4.25] | (RefSeq) monofunctional riboflavin biosynthesis protein RIBA 3, chloroplastic (A)	AT5G59750		DHBP synthase RibB-like alpha/beta domain;GTP cyclohydrolase II
Chr1_27076341	inter	Ptom.001G.02455	Potri.001G255000	PTHR24078:SF241 - HEAT SHOCK PROTEIN DNAJ WITH TETRATRICOPEPTIDE REPEAT (1 of 2)	AT5G12430		Heat shock protein DnaJ with tetratricopeptide repeat
Chr1_27076341	inter	Ptom.001G.02456	Potri.001G255100	similar to beta-1; similar to 3-glucanase. [ORG:Glycine max]; [ co-ortholog (4of4) of T05962, AAS09832, AAS09873, T05959, AAS09853, AAC04712, AAS09858, AAS09840, BAC66186, AAS09850, AAS09843, AAS09855, AAS09851, AAS09837, AAS09878, AAS09863, AAS09862, AAS	AT4G16260		Glycosyl hydrolase superfamily protein
Chr1_27579809	inter	Ptom.001G.02521	Potri.001G259100	PTHR11699//PTHR11699:SF192 - ALDEHYDE DEHYDROGENASE-RELATED // SUBFAMILY NOT NAMED (1 of 1)	AT4G36250	ALDH3F1	aldehyde dehydrogenase 3F1
Chr1_27751662	inter	Ptom.001G.02534
Chr1_27984641	promoter	Ptom.001G.02559	Potri.001G264000	similar to DNA topoisomerase (ATP-hydrolyzing) (EC 5.99.1.3) II - garden pea. [ORG:Pisum sativum]; [ co-ortholog (2of3) of AAQ54562, T06819, O24308, At3g23890, ]	AT3G23890	ATTOPII,TOPII	topoisomerase II
Chr1_28677031	promoter	Ptom.001G.02611	Potri.001G270900	PTHR24298:SF59 - CYTOCHROME P450-RELATED (1 of 6)	AT3G20950	CYP705A32	cytochrome P450, family 705, subfamily A, polypeptide 32
Chr1_29065372	promoter	Ptom.001G.02661	Potri.009G070600	PF13639 - Ring finger domain (zf-RING_2) (1 of 283)	AT5G19430		RING/U-box superfamily protein
Chr1_29065372	promoter	Ptom.001G.02659	Potri.001G275800	similar to C2 domain-containing protein; [ co-ortholog (2of2) of At5g12300, ]	AT5G12300		Calcium-dependent lipid-binding (CaLB domain) family protein
Chr1_29065372	promoter	Ptom.001G.02660
Chr1_29373337	promoter	Ptom.001G.02701	Potri.001G278500	similar to protein phosphatase 2C; putative; similar to PP2C; putative; similar to protein phosphatase 2C GB:T09640 from (Medicago sativa); [ ortholog of At1g07160,At4g08260,At3g27140,At2g30020,]	AT2G30020		Protein phosphatase 2C family protein
Chr1_296826	intron	Ptom.001G.00021	Potri.001G010900	PF13839//PF14416 - GDSL/SGNH-like Acyl-Esterase family found in Pmr5 and Cas1p (PC-Esterase) // PMR5 N terminal Domain (PMR5N) (1 of 59)	AT5G06700	TBR	Plant protein of unknown function (DUF828)
Chr1_296826	intron	Ptom.001G.00020	Potri.001G011300	PTHR31388:SF22 - PEROXIDASE 22-RELATED (1 of 11)	AT3G49120	ATPCB,ATPERX34,PERX34,PRX34,PRXCB	peroxidase CB
Chr1_29763332	inter	Ptom.001G.02739	Potri.001G281900	PTHR11926:SF176 - UDP-GLYCOSYLTRANSFERASE 87A2 (1 of 2)	AT2G30140		UDP-Glycosyltransferase superfamily protein
Chr1_29763332	inter	Ptom.001G.02738	Potri.001G281800	PTHR11926:SF288 - UDP-GLYCOSYLTRANSFERASE 87A1 (1 of 2)	AT2G30150		UDP-Glycosyltransferase superfamily protein
Chr1_29763332	inter	Ptom.001G.02737	Potri.001G281700	similar to CONSTANS-like protein-related; similar to photoperiod sensitivity quantitative trait locus (Hd1) GI:11094203 from (Oryza sativa); similar to Zinc finger protein constans-like 15 (SP:Q9FHH8) {{Arabidopsis thaliana}}; [ co-ortholog (1of2) of At1g	AT1G07050		CCT motif family protein
Chr1_29763332	inter	Ptom.001G.02736	Potri.001G281700	similar to CONSTANS-like protein-related; similar to photoperiod sensitivity quantitative trait locus (Hd1) GI:11094203 from (Oryza sativa); similar to Zinc finger protein constans-like 15 (SP:Q9FHH8) {{Arabidopsis thaliana}}; [ co-ortholog (1of2) of At1g
Chr1_30030442	intron	Ptom.001G.02755	Potri.001G284301	K18635 protein SPIRAL1 and related proteins | (RefSeq) protein SPIRAL1-like 1 (A)	AT2G14210	AGL44,ANR1	AGAMOUS-like 44
Chr1_31637124	inter	Ptom.001G.02920	Potri.001G302600	PF04669 - Polysaccharide biosynthesis (Polysacc_synt_4) (1 of 11)	AT5G67210		Protein of unknown function (DUF579)
Chr1_31637124	inter	Ptom.001G.02919	Potri.001G302500	K13420 LRR receptor-like serine/threonine-protein kinase FLS2 [EC:2.7.11.1] | (RefSeq) LRR receptor-like serine/threonine-protein kinase FLS2 (A)	AT4G06744		Leucine-rich repeat (LRR) family protein
Chr1_31871659	promoter	Ptom.001G.02941	Potri.001G305600	PF01823 - MAC/Perforin domain (MACPF) (1 of 14)	AT4G24290		MAC/Perforin domain-containing protein
Chr1_3361842	inter	Ptom.001G.00405	Potri.001G046000	PF03140 - Plant protein of unknown function (DUF247) (1 of 146)	AT3G50160		Plant protein of unknown function (DUF247)
Chr1_3361842	inter	Ptom.001G.00404	Potri.001G045000	PTHR10366//PTHR10366:SF404 - NAD DEPENDENT EPIMERASE/DEHYDRATASE // SUBFAMILY NOT NAMED (1 of 10)	AT1G80820	ATCCR2,CCR2	cinnamoyl coa reductase
Chr1_34797040	inter	Ptom.001G.03197	Potri.001G338900	similar to expressed protein in Arabidopsis thaliana; [ ortholog of At5g40640,At3g27390,]	AT5G40640
Chr1_34899422	promoter	Ptom.001G.03207
Chr1_35729433	promoter	Ptom.001G.03248	Potri.001G344300	nodulin MtN3 family protein; similar to LIM7 GI:431154 (induced in meiotic prophase in lily microsporocytes) from (Lilium longiflorum); [ ortholog of At3g28007,]	AT4G10850		Nodulin MtN3 family protein
Chr1_35729433	promoter	Ptom.001G.03250	Potri.001G344600	similar to protein kinase 1 (EC 2.7.1.-) - garden pea (fragment). [ORG:Pisum sativum]; [ ortholog of At3g27580,A41139,]	AT3G27580	ATPK7,D6PKL3	Protein kinase superfamily protein
Chr1_36085202	inter	Ptom.001G.03273	Potri.001G347300	PTHR11132:SF109 - PHOSPHOENOLPYRUVATE/PHOSPHATE TRANSLOCATOR 2, CHLOROPLASTIC (1 of 1)	AT3G01550	ATPPT2,PPT2	phosphoenolpyruvate (pep)/phosphate translocator 2
Chr1_36085202	inter	Ptom.001G.03274	Potri.001G347400	similar to expressed protein in Arabidopsis thaliana; [ ortholog of At3g27770,]	AT3G27770
Chr1_36988600	inter	Ptom.001G.03337	Potri.001G353400	3.2.1.39 - Glucan endo-1,3-beta-D-glucosidase / Laminarinase (1 of 114)	AT1G29380		Carbohydrate-binding X8 domain superfamily protein
Chr1_37024587	intron	Ptom.001G.03341	Potri.001G353800	PTHR11952:SF10 - RIMM-LIKE 16S RRNA PROCESSING PROTEIN (1 of 1)	AT5G46420		16S rRNA processing protein RimM family
Chr1_37024587	intron	Ptom.001G.03342	Potri.001G353900	similar to ribosomal protein L32. [ORG:Mercurialis annua]; [ co-ortholog (1of2) of AAK48950, AAK43709, At4g18100, At5g46430, AAC77930, AAK48949, AAK48948, ]	AT4G18100		Ribosomal protein L32e
Chr1_37298247	inter	Ptom.001G.03360	Potri.001G356100	similar to Ethylene responsive element binding factor 3 (AtERF3).; [ ortholog of At1g50640,At3g20310,]	AT1G50640	ATERF3,ERF3	ethylene responsive element binding factor 3
Chr1_37298247	inter	Ptom.001G.03361	Potri.001G356200	similar to expressed protein in Arabidopsis thaliana; [ ortholog of At1g50630,At3g20300,]	AT3G20300		Protein of unknown function (DUF3537)
Chr1_37343464	promoter	Ptom.001G.03364		K19476 vacuolar protein sorting-associated protein IST1 | (RefSeq) IST1 homolog isoform X1 (A)
Chr1_38782567	inter	Ptom.001G.03471	Potri.001G366600	PTHR22814//PTHR22814:SF123 - COPPER TRANSPORT PROTEIN ATOX1-RELATED // SUBFAMILY NOT NAMED (1 of 2)
Chr1_38782567	inter	Ptom.001G.03472	Potri.001G366700	similar to DNA topoisomerase VIA (SPO11-1); similar to AtSPO11-1 (Arabidopsis thaliana) GI:13383478; similar to cDNA putative topoisomerase VIA (SPO11 gene 1) GI:7270974; [ ortholog of At3g13170,]	AT3G13170	ATSPO11-1	Spo11/DNA topoisomerase VI, subunit A protein
Chr1_39198464	inter	Ptom.001G.03509	Potri.001G369900	PF01535//PF13041//PF14432 - PPR repeat (PPR) // PPR repeat family (PPR_2) // DYW family of nucleic acid deaminases (DYW_deaminase) (1 of 79)	AT5G66520		Tetratricopeptide repeat (TPR)-like superfamily protein
Chr1_39198464	inter	Ptom.001G.03508	Potri.001G369700	PTHR22601:SF8 - OLIGOPEPTIDE TRANSPORTER 1-RELATED (1 of 2)	AT4G26590	ATOPT5,OPT5	oligopeptide transporter 5
Chr1_40100142	inter	Ptom.001G.03563	Potri.001G375600	PTHR33388:SF1 - F1K23.3 (1 of 1)
Chr1_40771401	exon	Ptom.001G.03610	Potri.001G380900	PTHR11801 - SIGNAL TRANSDUCER AND ACTIVATOR OF TRANSCRIPTION (1 of 2)	AT1G78540	ATSHB,SHB,STATLB	SH2 domain protein B
Chr1_40771401	exon	Ptom.001G.03611	Potri.001G381000	PTHR12320//PTHR12320:SF11 - PROTEIN PHOSPHATASE 2C // SUBFAMILY NOT NAMED (1 of 8)	AT5G66720		Protein phosphatase 2C family protein
Chr1_40771401	exon	Ptom.001G.03612	Potri.001G381100
Chr1_40834375	inter	Ptom.001G.03617	Potri.001G381700	similar to SENESCENCE-RELATED GENE 1; [ co-ortholog (2of3) of At1g17020, At1g78550, At1g17010, ]	AT1G17020	ATSRG1,SRG1	senescence-related gene 1
Chr1_41109758	inter	Ptom.001G.03633	Potri.001G385300	PF07714//PF11721 - Protein tyrosine kinase (Pkinase_Tyr) // Di-glucose binding within endoplasmic reticulum (Malectin) (1 of 65)	AT1G53440		Leucine-rich repeat transmembrane protein kinase
Chr1_41109758	intron	Ptom.001G.03632	Potri.001G385200		AT3G14840		Leucine-rich repeat transmembrane protein kinase
Chr1_41124473	intron	Ptom.001G.03633	Potri.001G385300	PF07714//PF11721 - Protein tyrosine kinase (Pkinase_Tyr) // Di-glucose binding within endoplasmic reticulum (Malectin) (1 of 65)	AT1G53440		Leucine-rich repeat transmembrane protein kinase
Chr1_41124473	intron	Ptom.001G.03634	Potri.001G385400	PF07714//PF11721//PF13855 - Protein tyrosine kinase (Pkinase_Tyr) // Di-glucose binding within endoplasmic reticulum (Malectin) // Leucine rich repeat (LRR_8) (1 of 12)	AT1G53440		Leucine-rich repeat transmembrane protein kinase
Chr1_41420506	inter	Ptom.001G.03652	Potri.011G108700	K11423 histone-lysine N-methyltransferase SETD2 [EC:2.1.1.43] | (RefSeq) histone-lysine N-methyltransferase ASHH2-like isoform X1 (A)
Chr1_41438163	promoter	Ptom.001G.03654	Potri.001G389300	K03353 - anaphase-promoting complex subunit 6 (APC6, CDC16) (1 of 2)	AT1G78770	APC6	anaphase promoting complex 6
Chr1_41438163	promoter	Ptom.001G.03653	Potri.001G389200	UDP-glucoronosyl/UDP-glucosyl transferase family protein; [ ortholog of At1g05680,]	AT1G05680	UGT74E2	Uridine diphosphate glycosyltransferase 74E2
Chr1_41439708	promoter	Ptom.001G.03654	Potri.001G389300	K03353 - anaphase-promoting complex subunit 6 (APC6, CDC16) (1 of 2)	AT1G78770	APC6	anaphase promoting complex 6
Chr1_41439708	promoter	Ptom.001G.03653	Potri.001G389200	UDP-glucoronosyl/UDP-glucosyl transferase family protein; [ ortholog of At1g05680,]	AT1G05680	UGT74E2	Uridine diphosphate glycosyltransferase 74E2
Chr1_41440642	promoter	Ptom.001G.03654	Potri.001G389300	K03353 - anaphase-promoting complex subunit 6 (APC6, CDC16) (1 of 2)	AT1G78770	APC6	anaphase promoting complex 6
Chr1_419058	promoter	Ptom.001G.00043	Potri.001G008900	PTHR16007//PTHR16007:SF29 - EPIDIDYMAL MEMBRANE PROTEIN E9-RELATED // SUBFAMILY NOT NAMED (1 of 4)	AT1G55230		Family of unknown function (DUF716)
Chr1_43279178	exon	Ptom.001G.03784	Potri.001G402500	GTP-binding family protein; [ ortholog of At1g52980,]	AT1G52980		GTP-binding family protein
Chr1_43290806	promoter	Ptom.001G.03785	Potri.001G402600	PF00190 - Cupin (Cupin_1) (1 of 25)	AT1G07750		RmlC-like cupins superfamily protein
Chr1_44054794	exon	Ptom.001G.03837
Chr1_44273971	intron	Ptom.001G.03842	Potri.001G412000	PF00954//PF01453//PF07714//PF08276//PF11883 - S-locus glycoprotein domain (S_locus_glycop) // D-mannose binding lectin (B_lectin) // Protein tyrosine kinase (Pkinase_Tyr) // PAN-like domain (PAN_2) // Domain of unknown function (DUF3403) (DUF3403) (1 of 53)	AT1G76810		eukaryotic translation initiation factor 2 (eIF-2) family protein
Chr1_4468217	inter	Ptom.001G.00507	Potri.001G056900
Chr1_4468217	inter	Ptom.001G.00510	Potri.001G057000
Chr1_4468217	inter	Ptom.001G.00509
Chr1_45113679	inter	Ptom.001G.03900	Potri.001G419100	similar to RabGAP/TBC domain-containing protein; similar to SP|P09379|GTPase activating-protein GYP7 Fragment ({Yarrowia) {lipolytica} ; [ co-ortholog (2of2) of At5g54780, At4g27100, ]	AT4G27100		Ypt/Rab-GAP domain of gyp1p superfamily protein
Chr1_47772528	intron	Ptom.001G.04051	Potri.001G459900	PF01535//PF13041//PF13812 - PPR repeat (PPR) // PPR repeat family (PPR_2) // Pentatricopeptide repeat domain (PPR_3) (1 of 47)	AT1G30610	EMB2279,EMB88	pentatricopeptide (PPR) repeat-containing protein
Chr1_47772528	intron	Ptom.001G.04050	Potri.001G460000	similar to histone deacetylase-related; similar to HD-related; similar to SP|O09106|Histone deacetylase 1 HD1 ({Mus) {musculus} ; [ co-ortholog (1of2) of At3g44680, At3g44490, At3g44660, ]	AT3G44680	HDA09,HDA9	histone deacetylase 9
Chr1_47772528	intron	Ptom.001G.04049	Potri.001G454400		AT1G33230		TMPIT-like protein
Chr1_4789948	promoter	Ptom.001G.00544	Potri.001G060400	K14488 - SAUR family protein (SAUR) (1 of 74)	AT5G50760		SAUR-like auxin-responsive protein family
Chr1_4789948	promoter	Ptom.001G.00547	Potri.001G060600	PTHR10168:SF62 - GLUTAREDOXIN-C7-RELATED (1 of 3)	AT5G14070	ROXY2	Thioredoxin superfamily protein
Chr1_4789948	promoter	Ptom.001G.00546	Potri.001G060500	PTHR31614:SF6 - POLLEN OLE E 1 ALLERGEN AND EXTENSIN FAMILY PROTEIN (1 of 2)	AT5G13140		Pollen Ole e 1 allergen and extensin family protein
Chr1_48026499	promoter	Ptom.001G.04056	Potri.001G458700	PTHR31388:SF37 - PEROXIDASE 4-RELATED (1 of 11)	AT1G14540		Peroxidase superfamily protein
Chr1_48051293	inter	Ptom.001G.04058	Potri.001G458600	PTHR21043:SF1 - PROTEIN IOJAP, CHLOROPLASTIC (1 of 2)	AT3G12930		Lojap-related protein
Chr1_48051293	inter	Ptom.001G.04057	Potri.002G067500
Chr1_48094639	intron	Ptom.001G.04065	Potri.001G457700	PTHR12537:SF13 - SUPPRESSOR PROTEIN MPT5 (1 of 4)	AT1G22240	APUM8,PUM8	pumilio 8
Chr1_48094639	intron	Ptom.001G.04064	Potri.001G457800	similar to expressed protein in Arabidopsis thaliana; similar to 11408 (cDNA not full-length); similar to expressed protein in Arabidopsis thaliana; similar to 11408 (cDNA not full-length); [ co-ortholog (2of2) of At1g79090, ]	AT1G79090
Chr1_48548236	exon	Ptom.001G.04111	Potri.002G212200	PTHR33233:SF1 - ZINC KNUCKLE (CCHC-TYPE) FAMILY PROTEIN (1 of 14)
Chr1_49063381	inter	Ptom.001G.04150	Potri.001G448400	PTHR31989:SF39 - NAC DOMAIN-CONTAINING PROTEIN 12 (1 of 2)	AT2G46770	ANAC043,EMB2301,NST1	NAC (No Apical Meristem) domain transcriptional regulator superfamily protein
Chr1_50042162	intron	Ptom.001G.04183	Potri.001G423200	similar to expressed protein in Arabidopsis thaliana; [ co-ortholog (1of2) of At4g26990, At5g54920, ]	AT5G54920
Chr1_50042162	intron	Ptom.001G.04184	Potri.T066500	K22649 B-cell CLL/lymphoma 9 protein | (RefSeq) uncharacterized protein LOC108488571 (A)	AT5G54930
Chr1_50190005	promoter	Ptom.001G.04192	Potri.001G435700	endoribonuclease L-PSP family protein; [ co-ortholog (1of2) of At3g20390, ]	AT3G20390		endoribonuclease L-PSP family protein
Chr1_50190005	promoter	Ptom.001G.04191	Potri.001G435500	OTU-like cysteine protease family protein; [ co-ortholog (1of2) of At1g50670, ]	AT1G50670		OTU-like cysteine protease family protein
Chr1_50190005	promoter	Ptom.001G.04193	Potri.001G435800	PTHR14155 - RING FINGER DOMAIN-CONTAINING (1 of 167)	AT3G20395		RING/U-box superfamily protein
Chr1_5811185	inter	Ptom.001G.00641	Potri.001G066200	K14314 nuclear pore complex protein Nup210 | (RefSeq) nuclear pore complex protein GP210 (A)	AT5G62000	ARF1-BP,ARF2,HSS,ORE14	auxin response factor 2
Chr1_6507766	promoter	Ptom.001G.00728	Potri.001G075400	PTHR10641//PTHR10641:SF487 - MYB-LIKE DNA-BINDING PROTEIN MYB // SUBFAMILY NOT NAMED (1 of 4)	AT3G12720	ATMYB67,ATY53,MYB67	myb domain protein 67
Chr1_6507766	promoter	Ptom.001G.00729	Potri.001G075500	similar to FKBP-type peptidyl-prolyl cis-trans isomerase 3; similar to chloroplast precursor (EC 5.2.1.8) (PPIase) (Rotamase) (AtFKBP13) (FK506 binding protein 1).; [ co-ortholog (1of2) of At5g45680, ]	AT5G45680	ATFKBP13,FKBP13	FK506-binding protein 13
Chr1_6555150	inter	Ptom.001G.00735	Potri.001G076200	K17807 mitochondrial translocator assembly and maintenance protein 41 | (RefSeq) phosphatidate cytidylyltransferase, mitochondrial isoform X2 (A)	AT3G47630
Chr1_6555150	inter	Ptom.001G.00736	Potri.001G076300	K02433 aspartyl-tRNA(Asn)/glutamyl-tRNA(Gln) amidotransferase subunit A [EC:6.3.5.6 6.3.5.7] | (RefSeq) Glutamyl-tRNA(Gln) amidotransferase subunit A (A)
Chr1_6562187	inter	Ptom.001G.00736	Potri.001G076300	K02433 aspartyl-tRNA(Asn)/glutamyl-tRNA(Gln) amidotransferase subunit A [EC:6.3.5.6 6.3.5.7] | (RefSeq) Glutamyl-tRNA(Gln) amidotransferase subunit A (A)
Chr1_6567332	promoter	Ptom.001G.00737	Potri.001G076300	K02433 aspartyl-tRNA(Asn)/glutamyl-tRNA(Gln) amidotransferase subunit A [EC:6.3.5.6 6.3.5.7] | (RefSeq) Glutamyl-tRNA(Gln) amidotransferase subunit A (A)
Chr1_6569912	promoter	Ptom.001G.00737	Potri.001G076300	K02433 aspartyl-tRNA(Asn)/glutamyl-tRNA(Gln) amidotransferase subunit A [EC:6.3.5.6 6.3.5.7] | (RefSeq) Glutamyl-tRNA(Gln) amidotransferase subunit A (A)
Chr1_6569912	promoter	Ptom.001G.00738	Potri.001G076400
Chr1_6571364	promoter	Ptom.001G.00737	Potri.001G076300	K02433 aspartyl-tRNA(Asn)/glutamyl-tRNA(Gln) amidotransferase subunit A [EC:6.3.5.6 6.3.5.7] | (RefSeq) Glutamyl-tRNA(Gln) amidotransferase subunit A (A)
Chr1_6571364	promoter	Ptom.001G.00738	Potri.001G076400
Chr1_6571416	promoter	Ptom.001G.00737	Potri.001G076300	K02433 aspartyl-tRNA(Asn)/glutamyl-tRNA(Gln) amidotransferase subunit A [EC:6.3.5.6 6.3.5.7] | (RefSeq) Glutamyl-tRNA(Gln) amidotransferase subunit A (A)
Chr1_6571416	promoter	Ptom.001G.00738	Potri.001G076400
Chr1_6572393	promoter	Ptom.001G.00737	Potri.001G076300	K02433 aspartyl-tRNA(Asn)/glutamyl-tRNA(Gln) amidotransferase subunit A [EC:6.3.5.6 6.3.5.7] | (RefSeq) Glutamyl-tRNA(Gln) amidotransferase subunit A (A)
Chr1_6572393	promoter	Ptom.001G.00738	Potri.001G076400
Chr1_6572520	promoter	Ptom.001G.00737	Potri.001G076300	K02433 aspartyl-tRNA(Asn)/glutamyl-tRNA(Gln) amidotransferase subunit A [EC:6.3.5.6 6.3.5.7] | (RefSeq) Glutamyl-tRNA(Gln) amidotransferase subunit A (A)
Chr1_6572520	promoter	Ptom.001G.00738	Potri.001G076400
Chr1_6572694	promoter	Ptom.001G.00737	Potri.001G076300	K02433 aspartyl-tRNA(Asn)/glutamyl-tRNA(Gln) amidotransferase subunit A [EC:6.3.5.6 6.3.5.7] | (RefSeq) Glutamyl-tRNA(Gln) amidotransferase subunit A (A)
Chr1_6572694	promoter	Ptom.001G.00738	Potri.001G076400
Chr1_6573103	promoter	Ptom.001G.00737	Potri.001G076300	K02433 aspartyl-tRNA(Asn)/glutamyl-tRNA(Gln) amidotransferase subunit A [EC:6.3.5.6 6.3.5.7] | (RefSeq) Glutamyl-tRNA(Gln) amidotransferase subunit A (A)
Chr1_6573103	promoter	Ptom.001G.00738	Potri.001G076400
Chr1_6575683	promoter	Ptom.001G.00737	Potri.001G076300	K02433 aspartyl-tRNA(Asn)/glutamyl-tRNA(Gln) amidotransferase subunit A [EC:6.3.5.6 6.3.5.7] | (RefSeq) Glutamyl-tRNA(Gln) amidotransferase subunit A (A)
Chr1_6575683	promoter	Ptom.001G.00738	Potri.001G076400
Chr1_6575687	promoter	Ptom.001G.00737	Potri.001G076300	K02433 aspartyl-tRNA(Asn)/glutamyl-tRNA(Gln) amidotransferase subunit A [EC:6.3.5.6 6.3.5.7] | (RefSeq) Glutamyl-tRNA(Gln) amidotransferase subunit A (A)
Chr1_6575687	promoter	Ptom.001G.00738	Potri.001G076400
Chr1_6575815	promoter	Ptom.001G.00737	Potri.001G076300	K02433 aspartyl-tRNA(Asn)/glutamyl-tRNA(Gln) amidotransferase subunit A [EC:6.3.5.6 6.3.5.7] | (RefSeq) Glutamyl-tRNA(Gln) amidotransferase subunit A (A)
Chr1_6575815	promoter	Ptom.001G.00738	Potri.001G076400
Chr1_6575923	promoter	Ptom.001G.00737	Potri.001G076300	K02433 aspartyl-tRNA(Asn)/glutamyl-tRNA(Gln) amidotransferase subunit A [EC:6.3.5.6 6.3.5.7] | (RefSeq) Glutamyl-tRNA(Gln) amidotransferase subunit A (A)
Chr1_6575923	promoter	Ptom.001G.00738	Potri.001G076400
Chr1_6578954	promoter	Ptom.001G.00738	Potri.001G076400
Chr1_6578954	exon	Ptom.001G.00739	Potri.001G076500
Chr1_6596987	exon	Ptom.001G.00740	Potri.001G077100
Chr1_6695674	inter	Ptom.001G.00750	Potri.001G077400
Chr1_6695674	inter	Ptom.001G.00749	Potri.001G077300
Chr1_6785926	inter	Ptom.001G.00759	Potri.001G078500	K02258 - cytochrome c oxidase assembly protein subunit 11 (COX11) (1 of 1)	AT1G02410		cytochrome c oxidase assembly protein CtaG / Cox11 family
Chr1_6788139	inter	Ptom.001G.00759	Potri.001G078500	K02258 - cytochrome c oxidase assembly protein subunit 11 (COX11) (1 of 1)	AT1G02410		cytochrome c oxidase assembly protein CtaG / Cox11 family
Chr1_6788295	inter	Ptom.001G.00759	Potri.001G078500	K02258 - cytochrome c oxidase assembly protein subunit 11 (COX11) (1 of 1)	AT1G02410		cytochrome c oxidase assembly protein CtaG / Cox11 family
Chr1_6796931	inter	Ptom.001G.00759	Potri.001G078500	K02258 - cytochrome c oxidase assembly protein subunit 11 (COX11) (1 of 1)	AT1G02410		cytochrome c oxidase assembly protein CtaG / Cox11 family
Chr1_6797048	inter	Ptom.001G.00759	Potri.001G078500	K02258 - cytochrome c oxidase assembly protein subunit 11 (COX11) (1 of 1)	AT1G02410		cytochrome c oxidase assembly protein CtaG / Cox11 family
Chr1_6797523	inter	Ptom.001G.00759	Potri.001G078500	K02258 - cytochrome c oxidase assembly protein subunit 11 (COX11) (1 of 1)	AT1G02410		cytochrome c oxidase assembly protein CtaG / Cox11 family
Chr1_6797571	inter	Ptom.001G.00759	Potri.001G078500	K02258 - cytochrome c oxidase assembly protein subunit 11 (COX11) (1 of 1)	AT1G02410		cytochrome c oxidase assembly protein CtaG / Cox11 family
Chr1_6797719	inter	Ptom.001G.00759	Potri.001G078500	K02258 - cytochrome c oxidase assembly protein subunit 11 (COX11) (1 of 1)	AT1G02410		cytochrome c oxidase assembly protein CtaG / Cox11 family
Chr1_6800236	inter	Ptom.001G.00759	Potri.001G078500	K02258 - cytochrome c oxidase assembly protein subunit 11 (COX11) (1 of 1)	AT1G02410		cytochrome c oxidase assembly protein CtaG / Cox11 family
Chr1_6800236	inter	Ptom.001G.00760	Potri.001G078600	K14303 - nuclear pore complex protein Nup160 (NUP160, NUP120) (1 of 1)	AT1G33410	ATNUP160,NUP160,SAR1	SUPPRESSOR OF AUXIN RESISTANCE1
Chr1_7070275	promoter	Ptom.001G.00787	Potri.001G081600	K15188 - cyclin T (CCNT) (1 of 7)	AT5G45190		Cyclin family protein
Chr1_7070275	promoter	Ptom.001G.00789	Potri.001G081900	PTHR12894:SF17 - TRANSFORMING GROWTH FACTOR-BETA RECEPTOR-ASSOCIATED PROTEIN 1 (1 of 2)	AT1G22860		Vacuolar sorting protein 39
Chr1_7070275	promoter	Ptom.001G.00788	Potri.002G226600	similar to LysM domain-containing receptor-like kinase 4. [ORG:Medicago truncatula]; [ co-ortholog (1of2) of AAQ73156, CAE02589, AAQ73154, At3g21630, AAQ73157, AAQ73160, CAE02591, CAE02590, AAQ73155, AAQ73159, ]	AT3G21630	CERK1,LYSM RLK1	chitin elicitor receptor kinase 1
Chr1_7250473	inter	Ptom.001G.00806	Potri.001G083200	PTHR22298//PTHR22298:SF32 - ENDO-1,4-BETA-GLUCANASE // SUBFAMILY NOT NAMED (1 of 2)	AT1G02800	ATCEL2,CEL2	cellulase 2
Chr1_7393878	inter	Ptom.001G.00817	Potri.001G084400	K00847 fructokinase [EC:2.7.1.4] | (RefSeq) probable fructokinase-7 (A)	AT4G24120	ATYSL1,YSL1	YELLOW STRIPE like 1
Chr1_7415348	inter	Ptom.001G.00820	Potri.001G084700	KOG0983 - Mitogen-activated protein kinase (MAPK) kinase MKK7/JNKK2 (1 of 1)	AT4G10730		Protein kinase superfamily protein
Chr1_7415348	inter	Ptom.001G.00821	Potri.003G145900	PTHR11215 - METAL DEPENDENT HYDROLASE - RELATED (1 of 2)	AT5G41970		Metal-dependent protein hydrolase
Chr1_7415348	inter	Ptom.001G.00822	Potri.001G084800	K22378 E3 ubiquitin-protein ligase RNF181 [EC:2.3.2.27] | (RefSeq) E3 ubiquitin-protein ligase RNF181-like (A)	AT5G01980		RING/U-box superfamily protein
Chr1_7442350	inter	Ptom.001G.00828	Potri.001G085500	protein kinase family protein; similar to protein kinase domain containing protein; Encodes a member of the WNK family 9 members in all of protein; similar to the structural design of which is clearly distinct from those of other known protein kinases; si	AT5G41990	ATWNK8,WNK8	with no lysine (K) kinase 8
Chr1_7442350	inter	Ptom.001G.00827	Potri.001G085400	similar to Yippee-like protein At4g27740.; [ co-ortholog (3of5) of At4g27740, ]	AT4G27745		Yippee family putative zinc-binding protein
Chr1_7442350	inter	Ptom.001G.00826
Chr1_7755281	intron	Ptom.001G.00866	Potri.001G089201	PTHR12320//PTHR12320:SF14 - PROTEIN PHOSPHATASE 2C // SUBFAMILY NOT NAMED (1 of 1)	AT4G16580		Protein phosphatase 2C family protein
Chr1_7755281	intron	Ptom.001G.00869	Potri.001G089500	PTHR12446 - TESMIN/TSO1-RELATED (1 of 14)	AT5G42070
Chr1_7755281	intron	Ptom.001G.00868	Potri.001G089400	zinc knuckle (CCHC-type) family protein; [ co-ortholog (2of2) of At4g00980, ]	AT4G10920	KELP	transcriptional coactivator p15 (PC4) family protein (KELP)
Chr1_7755281	intron	Ptom.001G.00867
Chr1_7881810	inter	Ptom.001G.00887	Potri.005G077700	similar to expressed protein in Arabidopsis thaliana; similar to expression supported by MPSS; [ co-ortholog (1of3) of At4g39790, ]
Chr1_7881810	inter	Ptom.001G.00888	Potri.001G091300	similar to expressed protein in Arabidopsis thaliana; similar to hypothetical protein; similar to Synechocystis sp.; similar to PIR:S76577; [ ortholog of At4g23890,]	AT4G23890
Chr1_7881810	inter	Ptom.001G.00889	Potri.001G091400		AT4G23880
Chr1_8112728	inter	Ptom.001G.00919	Potri.001G094400	similar to crooked neck protein; putative; similar to cell cycle protein; putative; similar to Swiss-Prot:P17886 crooked neck protein (Drosophila melanogaster); [ ortholog of At3g13210,At3g51110,At5g45990,At5g41770,]	AT5G41770		crooked neck protein, putative / cell cycle protein, putative
Chr1_8331471	promoter	Ptom.001G.00941	Potri.001G097300	KOG4711 - Predicted membrane protein (1 of 6)	AT3G18440	ALMT9,AtALMT9	aluminum-activated malate transporter 9
Chr1_8615741	inter	Ptom.001G.00968	Potri.001G100000	PTHR31339:SF7 - POLYGALACTURONASE-RELATED (1 of 4)	AT3G61490		Pectin lyase-like superfamily protein
Chr1_8648298	promoter	Ptom.001G.00969	Potri.001G100200	1.14.13.129 - Beta-carotene 3-hydroxylase / Beta-carotene 3,3'-monooxygenase (1 of 3)	AT4G25700	B1,BCH1,BETA-OHASE 1,chy1	beta-hydroxylase 1
Chr1_8648298	promoter	Ptom.001G.00970	Potri.001G100300	similar to expressed protein in Arabidopsis thaliana; similar to cytochrome oxidase 1 GI:1289267 from (Xantholinus sp.); [ ortholog of At1g28140,]	AT1G28140
Chr1_8776985	inter	Ptom.001G.00978	Potri.001G101300	similar to DNA repair protein and transcription factor; similar to putative (XPB2); similar to SP|P49135|TFIIH basal transcription factor complex helicase XPB subunit EC (3 6.1.Basic.-) (transcription factor 2 89 kDa subunit {Mus) {musculus} ; [ co-orthol	AT5G41370	ATXPB1,XPB1	homolog of xeroderma pigmentosum complementation group B 1
Chr1_9117920	promoter	Ptom.001G.01018	Potri.001G105100	PTHR11592:SF27 - GLUTATHIONE PEROXIDASE 8-RELATED (1 of 1)	AT1G63460	ATGPX8,GPX8	glutathione peroxidase 8
Chr1_9117920	promoter	Ptom.001G.01019
Chr1_9120903	promoter	Ptom.001G.01020	Potri.001G105300	PTHR11062:SF47 - EXOSTOSIN FAMILY PROTEIN-RELATED (1 of 2)	AT1G63450	RHS8	root hair specific 8
Chr1_9120903	promoter	Ptom.001G.01018	Potri.001G105100	PTHR11592:SF27 - GLUTATHIONE PEROXIDASE 8-RELATED (1 of 1)	AT1G63460	ATGPX8,GPX8	glutathione peroxidase 8
Chr1_9120903	promoter	Ptom.001G.01019
Chr1_9453907	intron	Ptom.001G.01055	Potri.001G109400	PTHR31636:SF16 - SCARECROW-LIKE PROTEIN 28 (1 of 2)	AT1G63100		GRAS family transcription factor
Chr1_9453907	intron	Ptom.001G.01056
Chr1_9453907	intron	Ptom.001G.01057
Chr1_9646003	inter	Ptom.001G.01076	Potri.001G111600	similar to hypothetical protein. [ORG:Cicer arietinum]; [ co-ortholog (1of3) of At4g22980, CAG14987, At5g51920, ]	AT5G51920		Pyridoxal phosphate (PLP)-dependent transferases superfamily protein
Chr1_9646003	inter	Ptom.001G.01077	Potri.001G111700	K01641 hydroxymethylglutaryl-CoA synthase [EC:2.3.3.10] | (RefSeq) hydroxymethylglutaryl-CoA synthase (A)	AT4G11820	EMB2778,FKP1,HMGS,MVA1	hydroxymethylglutaryl-CoA synthase / HMG-CoA synthase / 3-hydroxy-3-methylglutaryl coenzyme A synthase
Chr10_10083407	exon	Ptom.010G.01460
Chr10_10139912	intron	Ptom.010G.01467	Potri.010G109100	PTHR15907:SF47 - PROTEIN PLANT CADMIUM RESISTANCE 11-RELATED (1 of 7)	AT1G14870	PCR2	PLANT CADMIUM RESISTANCE 2
Chr10_10139912	intron	Ptom.010G.01466	Potri.010G109200	similar to endo-1; similar to 4-beta-glucanase. [ORG:Fragaria x ananassa]; [ co-ortholog (2of3) of At1g70710, AAC95009, CAA11301, T10907, At1g23210, AAT40310, CAC94007, AAD12577, CAA80627, CAB43937, AAC78293, ]	AT1G70710	ATGH9B1,CEL1,GH9B1	glycosyl hydrolase 9B1
Chr10_10664803	inter	Ptom.010G.01527	Potri.010G101900	1.11.1.7//3.1.3.2 - Peroxidase / Lactoperoxidase // Acid phosphatase / Phosphomonoesterase (1 of 3)	AT3G17790	ATACP5,ATPAP17,PAP17	purple acid phosphatase 17
Chr10_10664803	inter	Ptom.010G.01529	Potri.010G101500		AT2G01913
Chr10_10688281	inter	Ptom.010G.01533
Chr10_10736147	inter	Ptom.010G.01537	Potri.010G100800	PTHR30540//PTHR30540:SF5 - OSMOTIC STRESS POTASSIUM TRANSPORTER // SUBFAMILY NOT NAMED (1 of 2)	AT2G30070	ATKT1,ATKT1P,ATKUP1,KT1,KUP1	potassium transporter 1
Chr10_11627379	promoter	Ptom.010G.01652	Potri.007G011300	PTHR31631:SF0 - KINASE INTERACTING (KIP1-LIKE) FAMILY PROTEIN (1 of 2)
Chr10_11627379	promoter	Ptom.010G.01653	Potri.010G094600	similar to spermidine synthase. [ORG:Malus x domestica]; [ co-ortholog (1of2) of AAD02231, At1g23820, Q9ZTR0, BAC20170, BAC20171, BAC20172, Q9ZTR1, At1g70310, AAD02232, ]	AT1G70310	SPDS2	spermidine synthase 2
Chr10_11627379	promoter	Ptom.010G.01650	Potri.010G094700	similar to splicing factor PWI domain-containing protein; similar to RNA recognition motif (RRM)-containing protein; similar to RBD; similar to or RNP domain); similar to proline-rich protein family; similar to contains proline-ric; [ co-ortholog (1of2) o	AT1G60200		splicing factor PWI domain-containing protein / RNA recognition motif (RRM)-containing protein
Chr10_11627379	promoter	Ptom.010G.01651	Potri.010G094700	similar to splicing factor PWI domain-containing protein; similar to RNA recognition motif (RRM)-containing protein; similar to RBD; similar to or RNP domain); similar to proline-rich protein family; similar to contains proline-ric; [ co-ortholog (1of2) o	AT1G60200		splicing factor PWI domain-containing protein / RNA recognition motif (RRM)-containing protein
Chr10_11627379	promoter	Ptom.010G.01648	Potri.010G094700	similar to splicing factor PWI domain-containing protein; similar to RNA recognition motif (RRM)-containing protein; similar to RBD; similar to or RNP domain); similar to proline-rich protein family; similar to contains proline-ric; [ co-ortholog (1of2) o	AT1G60200		splicing factor PWI domain-containing protein / RNA recognition motif (RRM)-containing protein
Chr10_11806571	intron	Ptom.010G.01687	Potri.010G092100	K13354 - solute carrier family 25 (peroxisomal adenine nucleotide transporter), member 17 (SLC25A17, PMP34) (1 of 3)	AT5G27520
Chr10_11806571	intron	Ptom.010G.01686	Potri.010G092200	PTHR24031:SF228 - PROTEIN Y54G11A.3 (1 of 1)	AT5G19210		P-loop containing nucleoside triphosphate hydrolases superfamily protein
Chr10_11960184	promoter	Ptom.010G.01709	Potri.010G090100	PTHR11689:SF92 - H(+)/CL(-) EXCHANGE TRANSPORTER 7 (1 of 2)	AT5G26240	ATCLC-D,CLC-D	chloride channel D
Chr10_11960184	promoter	Ptom.010G.01708	Potri.010G090200	similar to LONG-CHAIN ACYL-COA SYNTHETASE 6; [ ortholog of At3g05970,]	AT5G27600	ATLACS7,LACS7	long-chain acyl-CoA synthetase 7
Chr10_12103383	inter	Ptom.010G.01722	Potri.010G089050	PTHR10638:SF36 - AMINE OXIDASE-RELATED (1 of 1)	AT1G31710		Copper amine oxidase family protein
Chr10_12713392	inter	Ptom.010G.01807	Potri.010G080600		AT3G22970		Protein of unknown function (DUF506)
Chr10_13370972	intron	Ptom.010G.01873	Potri.019G109400	PTHR27003:SF105 - LEUCINE-RICH REPEAT PROTEIN KINASE-RELATED (1 of 15)	AT4G29990		Leucine-rich repeat transmembrane protein kinase protein
Chr10_13370973	intron	Ptom.010G.01873	Potri.019G109400	PTHR27003:SF105 - LEUCINE-RICH REPEAT PROTEIN KINASE-RELATED (1 of 15)	AT4G29990		Leucine-rich repeat transmembrane protein kinase protein
Chr10_13513934	inter	Ptom.010G.01883	Potri.010G070800	K15503 serine/threonine-protein phosphatase 6 regulatory ankyrin repeat subunit B | (RefSeq) ankyrin-3-like isoform X1 (A)	AT3G23280	XBAT35	XB3 ortholog 5 in Arabidopsis thaliana
Chr10_13813245	intron	Ptom.010G.01912	Potri.010G067900	cyclopropane-fatty-acyl-phospholipid synthase family protein; similar to cyclopropane synthase (Sterculia foetida) GI:21069167; [ co-ortholog (2of2) of At3g23480, At3g23460, At3g23530, At3g23510, At3g23470, ]	AT3G23530		Cyclopropane-fatty-acyl-phospholipid synthase
Chr10_14601043	inter	Ptom.010G.02013	Potri.010G056400	PTHR31623:SF15 - ACETYL-COA:BENZYLALCOHOL ACETYLTRANFERASE-LIKE PROTEIN-RELATED (1 of 5)	AT3G26040		HXXXD-type acyl-transferase family protein
Chr10_14601043	inter	Ptom.010G.02015	Potri.010G054100	transferase family protein; similar to deacetylvindoline 4-O-acetyltransferase (Catharanthus roseus)(GI:4091808)(PMID:9681034); similar to alcohol acyltransferase (Fragaria x ananassa)(GI:10121328)(PMID:10810141); [ ortholog of At3g26040,]	AT3G26040		HXXXD-type acyl-transferase family protein
Chr10_14601043	inter	Ptom.010G.02012
Chr10_15104361	promoter	Ptom.010G.02067	Potri.010G047700	PF05910 - Plant protein of unknown function (DUF868) (DUF868) (1 of 18)	AT4G12690		Plant protein of unknown function (DUF868)
Chr10_15104361	promoter	Ptom.010G.02068	Potri.010G047600	similar to protein phosphatase 2C; putative; similar to PP2C; putative; similar to protein phosphatase 2C emb|CAA72341|1.; [ ortholog of At1g67820,]	AT1G67820		Protein phosphatase 2C family protein
Chr10_18250591	intron	Ptom.010G.02291	Potri.010G022400	PTHR11702:SF20 - GTP-BINDING PROTEIN OBGC, CHLOROPLASTIC (1 of 2)	AT5G18570	ATOBGC,CPSAR1,EMB269	GTP1/OBG family protein
Chr10_18250591	intron	Ptom.010G.02292	Potri.010G022300	PTHR12085 - PHOSPHATASE SUBUNIT GENE G4-1 (1 of 2)	AT5G18580	EMB40,FASS,FASS 2,FS1,GDO,TON2	tonneau 2 (TON2)
Chr10_1896468	promoter	Ptom.010G.00305	Potri.010G221200	PTHR27003:SF24 - SERINE/THREONINE-PROTEIN KINASE-LIKE PROTEIN CCR2 (1 of 3)	AT2G39180	ATCRR2,CCR2	CRINKLY4 related 2
Chr10_1896468	promoter	Ptom.010G.00306	Potri.010G221200	PTHR27003:SF24 - SERINE/THREONINE-PROTEIN KINASE-LIKE PROTEIN CCR2 (1 of 3)	AT2G39180	ATCRR2,CCR2	CRINKLY4 related 2
Chr10_19172405	inter	Ptom.010G.02339	Potri.010G013300	K11491 - condensin-2 complex subunit D3 (NCAPD3) (1 of 1)	AT4G15890		binding
Chr10_19172405	inter	Ptom.010G.02338	Potri.010G013400	similar to translationally controlled tumor-like protein. [ORG:Glycine max]; [ co-ortholog (1of2) of Q9ZSW9, AAL18814, Q944T2, AAD10032, ]	AT3G16640	TCTP	translationally controlled tumor protein
Chr10_19365920	inter	Ptom.010G.02355	Potri.010G011400	PTHR11206:SF165 - MATE EFFLUX FAMILY PROTEIN (1 of 1)	AT5G49130	BIGE1B	MATE efflux family protein
Chr10_2734995	promoter	Ptom.010G.00412	Potri.010G209700	K11294 - nucleolin (NCL, NSR1) (1 of 7)	AT3G55340	PHIP1	phragmoplastin interacting protein 1
Chr10_2734995	promoter	Ptom.010G.00413	Potri.010G209600	PF06136 - Domain of unknown function (DUF966) (DUF966) (1 of 10)	AT5G59790		Domain of unknown function (DUF966)
Chr10_2734995	promoter	Ptom.010G.00415		K23222 nuclease HARBI1 [EC:3.1.-.-] | (RefSeq) LOW QUALITY PROTEIN: protein ALP1-like (A)
Chr10_2734995	promoter	Ptom.010G.00414		K23222 nuclease HARBI1 [EC:3.1.-.-] | (RefSeq) LOW QUALITY PROTEIN: protein ALP1-like (A)
Chr10_311312	intron	Ptom.010G.00058	Potri.008G009600	K08248 - mandelonitrile lyase (E4.1.2.10) (1 of 1)	AT1G73050		Glucose-methanol-choline (GMC) oxidoreductase family protein
Chr10_311312	intron	Ptom.010G.00060	Potri.008G009700	PTHR23153:SF37 - DNA DAMAGE RESPONSE PROTEIN WSS1 (1 of 2)	AT1G55915		zinc ion binding
Chr10_3118398	promoter	Ptom.010G.00473	Potri.010G203000	similar to C2 domain-containing protein; similar to phloem protein GI:4164539 from (Cucurbita maxima); [ co-ortholog (2of4) of At3g55470, ]	AT3G55470		Calcium-dependent lipid-binding (CaLB domain) family protein
Chr10_3118398	promoter	Ptom.010G.00472	Potri.010G203100	similar to C2 domain-containing protein; similar to phloem protein GI:4164539 from (Cucurbita maxima); [ co-ortholog (3of4) of At3g55470, ]	AT3G55470		Calcium-dependent lipid-binding (CaLB domain) family protein
Chr10_3118398	promoter	Ptom.010G.00474	Potri.010G202900	similar to expressed protein in Arabidopsis thaliana; [ ortholog of At3g47675,At2g39690,]	AT2G39690		Protein of unknown function, DUF547
Chr10_3267649	promoter	Ptom.010G.00493	Potri.010G201300	PTHR22763//PTHR22763:SF42 - RING ZINC FINGER PROTEIN // SUBFAMILY NOT NAMED (1 of 4)	AT2G39720	RHC2A	RING-H2 finger C2A
Chr10_3541187	promoter	Ptom.010G.00532	Potri.010G197600	similar to type 1 protein phosphatase-1. [ORG:Vicia faba]; [ co-ortholog (1of2) of AAD56010, At2g39840, BAA92244, ]	AT2G39840	TOPP4	type one serine/threonine protein phosphatase 4
Chr10_3541187	promoter	Ptom.010G.00533
Chr10_3569695	inter	Ptom.010G.00538	Potri.010G196800	PTHR10795//PTHR10795:SF348 - PROPROTEIN CONVERTASE SUBTILISIN/KEXIN // SUBFAMILY NOT NAMED (1 of 6)	AT5G59100		Subtilisin-like serine endopeptidase family protein
Chr10_3569695	inter	Ptom.010G.00536	Potri.010G197200	PTHR24073:SF582 - P-LOOP CONTAINING NUCLEOSIDE TRIPHOSPHATE HYDROLASES SUPERFAMILY PROTEIN-RELATED (1 of 2)	AT1G07410	ATRAB-A2B,ATRABA2B,RAB-A2B,RABA2b	RAB GTPase homolog A2B
Chr10_3569695	inter	Ptom.010G.00537	Potri.010G197100
Chr10_3728836	inter	Ptom.010G.00559	Potri.010G194200	similar to 60S ribosomal protein L35a (RPL35aA); similar to ribosomal protein L35a GI:57118 from (Rattus norvegicus); [ co-ortholog (1of2) of At1g07070, ]	AT1G07070		Ribosomal protein L35Ae family protein
Chr10_3728836	inter	Ptom.010G.00560	Potri.010G194100	similar to phosphate translocator-related; similar to low similarity to phosphoenolpyruvate/phosphate translocator precursor (Mesembryanthemum crystallinum) GI:9295275; similar to phosphate translocator (Nicotiana tabacum) GI:403023; [ co-ortholog (1of2)	AT3G11320		Nucleotide-sugar transporter family protein
Chr10_3822453	promoter	Ptom.010G.00574	Potri.010G192600	similar to peroxisomal membrane protein (PMP36); similar to 36kDa-peroxisomal membrane protein (PMP36) GI:15146342 from (Arabidopsis thaliana); [ co-ortholog (1of2) of At2g39970, ]	AT2G39970		Mitochondrial substrate carrier family protein
Chr10_3822453	promoter	Ptom.010G.00573	Potri.008G064700	similar to Probable microsomal signal peptidase 25 kDa subunit (EC 3.4.-.-) (SPase 25 kDa subunit) (SPC25).; [ co-ortholog (2of3) of At2g39960, At4g04200, ]	AT2G39960		Microsomal signal peptidase 25 kDa subunit (SPC25)
Chr10_3836293	intron	Ptom.010G.00575	Potri.010G192500	PTHR32246:SF19 - CALCIUM-DEPENDENT LIPID-BINDING DOMAIN PROTEIN (1 of 4)	AT5G23950		Calcium-dependent lipid-binding (CaLB domain) family protein
Chr10_3883422	inter	Ptom.010G.00581	Potri.010G192000	similar to Eukaryotic translation initiation factor 3 subunit 5 (eIF-3 epsilon) (eIF3 p32 subunit) (eIF3f).; [ co-ortholog (1of2) of At2g39990, ]	AT2G39990	AteIF3f,EIF2,eIF3F	eukaryotic translation initiation factor 2
Chr10_3938756	exon	Ptom.010G.00587	Potri.010G191200	similar to 60S acidic ribosomal protein P0-A.; [ co-ortholog (1of2) of At2g40010, ]	AT2G40010		Ribosomal protein L10 family protein
Chr10_3938756	exon	Ptom.010G.00588	Potri.010G191100	similar to Syntaxin 31 (AtSYP31) (AtSED5).; [ ortholog of At5g05760,]	AT5G05760	ATSED5,ATSYP31,SED5,SYP31	syntaxin of plants 31
Chr10_4141375	exon	Ptom.010G.00620	Potri.010G188200	PTHR11638:SF113 - DOUBLE CLP-N MOTIF-CONTAINING P-LOOP NUCLEOSIDE TRIPHOSPHATE HYDROLASES SUPERFAMILY PROTEIN (1 of 2)	AT2G29970
Chr10_4141375	exon	Ptom.010G.00621	Potri.010G188100	PTHR12321//PTHR12321:SF46 - CPG BINDING PROTEIN // SUBFAMILY NOT NAMED (1 of 4)	AT5G05610	AL1	alfin-like 1
Chr10_4350625	inter	Ptom.010G.00656	Potri.010G185400	PF01190 - Pollen proteins Ole e I like (Pollen_Ole_e_I) (1 of 31)	AT5G05500		Pollen Ole e 1 allergen and extensin family protein
Chr10_4350625	inter	Ptom.010G.00658	Potri.010G185300	PF07714//PF08263 - Protein tyrosine kinase (Pkinase_Tyr) // Leucine rich repeat N-terminal domain (LRRNT_2) (1 of 15)	AT2G40270		Protein kinase family protein
Chr10_4350625	inter	Ptom.010G.00655	Potri.010G185300	PF07714//PF08263 - Protein tyrosine kinase (Pkinase_Tyr) // Leucine rich repeat N-terminal domain (LRRNT_2) (1 of 15)	AT5G05510		Mad3/BUB1 homology region 1
Chr10_4350625	inter	Ptom.010G.00654	Potri.010G185500	PTHR14030//PTHR14030:SF2 - MITOTIC CHECKPOINT SERINE/THREONINE-PROTEIN KINASE BUB1 // SUBFAMILY NOT NAMED (1 of 2)	AT5G05510		Mad3/BUB1 homology region 1
Chr10_4350625	inter	Ptom.010G.00657
Chr10_4489935	inter	Ptom.010G.00685	Potri.010G183400	similar to leucine-rich repeat transmembrane protein kinase. [ORG:Citrullus lanatus]; [ co-ortholog (3of3) of AAT10284, CAC60099, AAT10288, CAC60102, AAT10312, AAT39398, AAT10293, CAC60104, AAT10305, BAD26585, AAT39395, AAT10349, AAT10338, AAT10327, AAT10	AT3G51740	IMK2	inflorescence meristem receptor-like kinase 2
Chr10_4489935	inter	Ptom.010G.00684	Potri.010G183400	similar to leucine-rich repeat transmembrane protein kinase. [ORG:Citrullus lanatus]; [ co-ortholog (3of3) of AAT10284, CAC60099, AAT10288, CAC60102, AAT10312, AAT39398, AAT10293, CAC60104, AAT10305, BAD26585, AAT39395, AAT10349, AAT10338, AAT10327, AAT10	AT3G51740	IMK2	inflorescence meristem receptor-like kinase 2
Chr10_4489935	inter	Ptom.010G.00686	Potri.010G183400	similar to leucine-rich repeat transmembrane protein kinase. [ORG:Citrullus lanatus]; [ co-ortholog (3of3) of AAT10284, CAC60099, AAT10288, CAC60102, AAT10312, AAT39398, AAT10293, CAC60104, AAT10305, BAD26585, AAT39395, AAT10349, AAT10338, AAT10327, AAT10	AT3G51740	IMK2	inflorescence meristem receptor-like kinase 2
Chr10_4608067	inter	Ptom.010G.00713	Potri.010G181300	PTHR11945:SF160 - F28K20.7 PROTEIN-RELATED (1 of 3)	AT3G59540		Ribosomal L38e protein family
Chr10_4814830	intron	Ptom.010G.00739	Potri.010G178600	PTHR12585:SF29 - FI11703P (1 of 2)	AT5G16270	ATRAD21.3,SYN4	sister chromatid cohesion 1 protein 4
Chr10_5139221	exon	Ptom.010G.00781	Potri.010G173500	PTHR32227:SF73 - CARBOHYDRATE-BINDING X8 DOMAIN-CONTAINING PROTEIN (1 of 2)	AT1G79480
Chr10_5139221	exon	Ptom.010G.00779	Potri.010G173600	similar to inosine monophosphate dehydrogenase. [ORG:Vigna unguiculata]; [ co-ortholog (2of3) of At1g79470, CAB38030, At1g16350, AAO40253, ]	AT1G16350		Aldolase-type TIM barrel family protein
Chr10_5139221	exon	Ptom.010G.00782	Potri.010G173400	similar to pentatricopeptide (PPR) repeat-containing protein; similar to low similarity to fertility restorer (Petunia x hybrida) GI:22128587; [ ortholog of At1g79490,]	AT1G79490	EMB2217	Pentatricopeptide repeat (PPR) superfamily protein
Chr10_6067496	intron	Ptom.010G.00911	Potri.010G159900	similar to hydroxyisourate hydrolase. [ORG:Glycine max]; [ co-ortholog (1of2) of At1g26560, AAL92115, ]	AT1G26560	BGLU40	beta glucosidase 40
Chr10_70131	promoter	Ptom.010G.00013	Potri.010G254000	PF00646 - F-box domain (F-box) (1 of 187)	AT5G07610		F-box family protein
Chr10_70131	promoter	Ptom.010G.00011	Potri.010G254200	PTHR31998:SF11 - PYROPHOSPHATE-ENERGIZED MEMBRANE PROTON PUMP 2-RELATED (1 of 2)	AT1G16780	AtVHP2;2,VHP2;2	Inorganic H pyrophosphatase family protein
Chr10_70131	promoter	Ptom.010G.00012	Potri.010G254100	similar to ribosomal protein-related; similar to Chloroplast 30S ribosomal protein S8 (SP:P21508) (Euglena gracilis); [ ortholog of At1g16790,]	AT1G16790		ribosomal protein-related
Chr10_7071343	intron	Ptom.010G.01072	Potri.010G142200	similar to hypothetical protein; [ co-ortholog (2of4) of At5g49380, At5g49390, At3g06670, ]	AT3G06670		binding
Chr10_7071343	intron	Ptom.010G.01071
Chr10_795038	promoter	Ptom.010G.00155	Potri.010G238700	PTHR10159//PTHR10159:SF376 - DUAL SPECIFICITY PROTEIN PHOSPHATASE // SUBFAMILY NOT NAMED (1 of 2)
Chr10_795038	promoter	Ptom.010G.00156	Potri.010G238600
Chr10_795038	promoter	Ptom.010G.00158	Potri.010G238400	K14864 tRNA (cytidine32/guanosine34-2'-O)-methyltransferase [EC:2.1.1.205] | (RefSeq) putative tRNA (cytidine(32)/guanosine(34)-2'-O)-methyltransferase (A)	AT5G22450
Chr10_795038	promoter	Ptom.010G.00157
Chr10_9094287	intron	Ptom.010G.01342	Potri.010G122500	tRNA synthetase class 1 (C) family protein; similar to cysteine-tRNA ligase (Escherichia coli) GI:41203; [ co-ortholog (2of3) of At2g31170, ]	AT5G38830		Cysteinyl-tRNA synthetase, class Ia family protein
Chr10_9772908	intron	Ptom.010G.01422	Potri.008G128900	quinolinate phosphoribosyl transferase family protein; similar to C-terminal domain; quinolinate phosphoribosyl transferase family protein; [ co-ortholog (1of2) of At2g01350, ]	AT2G01350
Chr10_9772908	intron	Ptom.010G.01423
Chr10_9784118	exon	Ptom.010G.01424	Potri.010G113400	K09509 DnaJ homolog subfamily B member 3 | (RefSeq) dnaJ homolog subfamily B member 3-like (A)	AT1G71000		Chaperone DnaJ-domain superfamily protein
Chr10_9790156	exon	Ptom.010G.01424	Potri.010G113400	K09509 DnaJ homolog subfamily B member 3 | (RefSeq) dnaJ homolog subfamily B member 3-like (A)	AT1G71000		Chaperone DnaJ-domain superfamily protein
Chr10_9790156	exon	Ptom.010G.01425	Potri.010G113300		AT1G23040		hydroxyproline-rich glycoprotein family protein
Chr10_9848447	inter	Ptom.010G.01431	Potri.010G112600	similar to homeobox-leucine zipper protein 17 (HB-17); similar to HD-ZIP transcription factor 17; similar to (GI:18857716) homeodomain-leucine zipper protein ATHB-17 (GI:18857716) (Arabidopsis thaliana); [ co-ortholog (1of2) of At2g01430, ]	AT2G01430	ATHB-17,ATHB17,HB17	homeobox-leucine zipper protein 17
Chr10_9848447	inter	Ptom.010G.01432
Chr10_9984773	inter	Ptom.010G.01448	Potri.010G111100	PF00892 - EamA-like transporter family (EamA) (1 of 55)
Chr10_9984773	inter	Ptom.010G.01447	Potri.010G111200	PTHR34545:SF2 - CLAVATA3/ESR (CLE)-RELATED PROTEIN 16-RELATED (1 of 2)	AT2G01505	CLE16	CLAVATA3/ESR-RELATED 16
Chr11_10721773	inter	Ptom.011G.00656	Potri.011G089300	K18270 Rab3 GTPase-activating protein catalytic subunit | (RefSeq) uncharacterized protein LOC7483626 isoform X1 (A)	AT5G55060
Chr11_10721773	inter	Ptom.011G.00655	Potri.011G089300	K18270 Rab3 GTPase-activating protein catalytic subunit | (RefSeq) uncharacterized protein LOC7483626 isoform X1 (A)	AT5G55060
Chr11_10796533	inter	Ptom.011G.00660	Potri.011G089901	PTHR12357:SF3 - FI21232P1 (1 of 2)	AT1G30460	ATCPSF30,CPSF30	cleavage and polyadenylation specificity factor 30
Chr11_10796533	inter	Ptom.011G.00661	Potri.011G090100	PTHR31071:SF2 - F11F12.2 PROTEIN (1 of 1)	AT1G50660
Chr11_1144327	promoter	Ptom.011G.00078	Potri.011G064400	lipase class 3 family protein; similar to lipase (Dianthus caryophyllus) GI:4103627; [ co-ortholog (1of2) of At4g18550, ]	AT4G18550		alpha/beta-Hydrolases superfamily protein
Chr11_11528107	inter	Ptom.011G.00711	Potri.011G095800	PF00076//PF07145 - RNA recognition motif. (a.k.a. RRM, RBD, or RNP domain) (RRM_1) // Ataxin-2 C-terminal region (PAM2) (1 of 5)	AT3G14450	CID9	CTC-interacting domain 9
Chr11_11528107	inter	Ptom.011G.00710	Potri.011G095900	PTHR34777:SF1 - VQ MOTIF-CONTAINING PROTEIN (1 of 2)	AT1G17147		VQ motif-containing protein
Chr11_11752339	promoter	Ptom.011G.00735	Potri.011G098100	similar to DNA-damage-repair/toleration protein DRT111; similar to chloroplast precursor.; [ ortholog of At1g30480,]	AT1G30480	DRT111	D111/G-patch domain-containing protein
Chr11_11752339	promoter	Ptom.011G.00734	Potri.011G098000	similar to expressed protein in Arabidopsis thaliana; [ ortholog of At4g05400,At4g21140,]	AT4G05400		copper ion binding
Chr11_11857534	inter	Ptom.011G.00741	Potri.011G098500	K01759 lactoylglutathione lyase [EC:4.4.1.5] | (RefSeq) lactoylglutathione lyase isoform X1 (A)	AT4G21160	AGD12,ZAC	Calcium-dependent ARF-type GTPase activating protein family
Chr11_12489767	promoter	Ptom.011G.00784	Potri.011G107800	similar to NHL repeat-containing protein; similar to NHL repeat-containing protein; [ co-ortholog (2of2) of At3g14860, ]	AT3G14860		NHL domain-containing protein
Chr11_12489767	promoter	Ptom.011G.00785	Potri.011G107900	similar to protein transport protein sec61; putative; similar to PfSec61 (Plasmodium falciparum) GI:3057044; [ co-ortholog (1of2) of At1g29310, At2g34250, ]	AT2G34250		SecY protein transport family protein
Chr11_12522610	inter	Ptom.011G.00787		K04733 interleukin-1 receptor-associated kinase 4 [EC:2.7.11.1] | (RefSeq) LEAF RUST 10 DISEASE-RESISTANCE LOCUS RECEPTOR-LIKE PROTEIN KINASE-like 2.4 isoform X1 (A)
Chr11_14113975	inter	Ptom.011G.00918	Potri.T023400	PTHR27002:SF89 - CYSTEINE-RICH RECEPTOR-LIKE PROTEIN KINASE 10-RELATED (1 of 2)	AT4G27290		S-locus lectin protein kinase family protein
Chr11_14454588	promoter	Ptom.011G.00939	Potri.T126900	K08202 - MFS transporter, OCT family, solute carrier family 22 (organic cation transporter), member 4/5 (SLC22A4_5, OCTN) (1 of 2)	AT3G20660	4-Oct,AtOCT4	organic cation/carnitine transporter4
Chr11_14454588	promoter	Ptom.011G.00940	Potri.T126900	K08202 - MFS transporter, OCT family, solute carrier family 22 (organic cation transporter), member 4/5 (SLC22A4_5, OCTN) (1 of 2)	AT3G20660	4-Oct,AtOCT4	organic cation/carnitine transporter4
Chr11_14454588	promoter	Ptom.011G.00938	Potri.011G130400		AT5G54585
Chr11_14478213	intron	Ptom.011G.00941	Potri.011G130800	KOG0156 - Cytochrome P450 CYP2 subfamily (1 of 136)	AT3G26300	CYP71B34	cytochrome P450, family 71, subfamily B, polypeptide 34
Chr11_14478213	intron	Ptom.011G.00942	Potri.011G131100	PF03514 - GRAS domain family (GRAS) (1 of 103)	AT1G50600	SCL5	scarecrow-like 5
Chr11_15277422	inter	Ptom.011G.01046	Potri.011G142800	similar to unnamed protein product. [ORG:Fragaria x ananassa]; [ co-ortholog (2of6) of CAD57091, CAD57100, CAD57096, CAD57102, AAV36464, CAD57090, CAD57099, CAD57095, CAD57092, CAD57093, CAD57103, CAD57101, AAU05952, CAD57098, CAD57094, CAA04773, AAV36467	AT5G23960	ATTPS21,TPS21	terpene synthase 21
Chr11_15541775	inter	Ptom.011G.01086	Potri.011G146700	PF00373 - FERM central domain (FERM_M) (1 of 2)	AT5G65930	KCBP,PKCBP,ZWI	kinesin-like calmodulin-binding protein (ZWICHEL)
Chr11_15541775	inter	Ptom.011G.01087	Potri.011G146800	phospholipid/glycerol acyltransferase family protein; similar to SP|Q16635|Tafazzin from Homo sapiens ; [ ortholog of At1g78690,]	AT1G78690		Phospholipid/glycerol acyltransferase family protein
Chr11_15881265	inter	Ptom.011G.01113	Potri.011G150900	K15333 tRNA guanosine-2'-O-methyltransferase [EC:2.1.1.34] | (RefSeq) uncharacterized protein LOC104224633 (A)	AT4G10550
Chr11_16785875	inter	Ptom.011G.01181	Potri.001G464300	similar to ethylene-responsive nuclear protein; similar to ethylene-regulated nuclear protein (ERT2); similar to ethylene-regulated nuclear protein (Arabidopsis thaliana) gi|2765442|emb|CAA75349|; [ ortholog of At4g20880,]	AT4G20880		ethylene-responsive nuclear protein / ethylene-regulated nuclear protein (ERT2)
Chr11_16912035	inter	Ptom.011G.01194	Potri.011G164700	protein kinase family protein; similar to protein kinase domain containing protein; [ co-ortholog (2of2) of At1g30570, ]	AT1G30570	HERK2	hercules receptor kinase 2
Chr11_16912035	inter	Ptom.011G.01195	Potri.011G164800	protein kinase family protein; similar to Three false introns were added with non-consensus splice sites to circumenvent frameshifts likely due to sequencing errors; similar to this is extremely unusual and is under investigation.; [ co-ortholog (2of2) of	AT5G56040		Leucine-rich receptor-like protein kinase family protein
Chr11_1693427	promoter	Ptom.011G.00116	Potri.011G058600	PTHR31719:SF9 - ATNAC2-RELATED (1 of 4)
Chr11_17067963	promoter	Ptom.011G.01220	Potri.011G167000	PTHR22950:SF228 - AMINO ACID PERMEASE 7-RELATED (1 of 7)
Chr11_17067963	promoter	Ptom.011G.01219
Chr11_17067963	promoter	Ptom.011G.01217
Chr11_1715839	inter	Ptom.011G.00117	Potri.011G058500	PTHR10751//PTHR10751:SF44 - GUANYLATE BINDING PROTEIN // SUBFAMILY NOT NAMED (1 of 2)	AT5G46070		Guanylate-binding family protein
Chr11_1715839	inter	Ptom.011G.00118	Potri.011G058400	PTHR31079:SF5 - NAC DOMAIN CONTAINING PROTEIN 10 (1 of 4)	AT4G28500	ANAC073,NAC073,SND2	NAC domain containing protein 73
Chr11_1717581	inter	Ptom.011G.00117	Potri.011G058500	PTHR10751//PTHR10751:SF44 - GUANYLATE BINDING PROTEIN // SUBFAMILY NOT NAMED (1 of 2)	AT5G46070		Guanylate-binding family protein
Chr11_1717581	inter	Ptom.011G.00118	Potri.011G058400	PTHR31079:SF5 - NAC DOMAIN CONTAINING PROTEIN 10 (1 of 4)	AT4G28500	ANAC073,NAC073,SND2	NAC domain containing protein 73
Chr11_1808311	intron	Ptom.011G.00125	Potri.011G057700	PF00046//PF02791//PF05066//PF15613//PF15614 - Homeobox domain (Homeobox) // DDT domain (DDT) // HB1, ASXL, restriction endonuclease HTH domain (HARE-HTH) // WSTF, HB1, Itc1p, MBD9 motif 2 (WHIM2) // WSTF, HB1, Itc1p, MBD9 motif 3 (WHIM3) (1 of 1)	AT1G28420	HB-1	homeobox-1
Chr11_1808311	intron	Ptom.011G.00124	Potri.011G057800	similar to chloroplast import receptor p36. [ORG:Pisum sativum]; [ co-ortholog (2of2) of 1805409A, At5g46110, CAA38451, S23774, ]	AT5G46110	APE2,TPT	Glucose-6-phosphate/phosphate translocator-related
Chr11_2261849	exon	Ptom.011G.00171	Potri.011G052300	similar to pentatricopeptide (PPR) repeat-containing protein; [ co-ortholog (1of2) of At2g33760, ]	AT2G33760		Pentatricopeptide repeat (PPR) superfamily protein
Chr11_2261849	exon	Ptom.011G.00169
Chr11_2261849	exon	Ptom.011G.00170	Potri.011G052400	K11000 callose synthase [EC:2.4.1.-] | (RefSeq) callose synthase 11 (A)	AT4G04970	ATGSL01,ATGSL1,GSL01,GSL1	glucan synthase-like 1
Chr11_2675465	promoter	Ptom.011G.00212	Potri.011G046700	no apical meristem (NAM) family protein; similar to NAM protein GI:1279639 from (Petunia hybrida); [ co-ortholog (2of2) of At1g61110, ]	AT1G61110	anac025,NAC025	NAC domain containing protein 25
Chr11_2816739	intron	Ptom.011G.00227	Potri.004G036700	PTHR10687:SF22 - SECRETORY CARRIER-ASSOCIATED MEMBRANE PROTEIN 1-RELATED (1 of 3)	AT1G61250	SC3	secretory carrier 3
Chr11_2816739	intron	Ptom.011G.00226	Potri.011G045300	K23404 transmembrane anterior posterior transformation protein 1 | (RefSeq) lysine ketoglutarate reductase trans-splicing-related protein, putative (A)	AT1G61240		Protein of unknown function (DUF707)
Chr11_3008684	intron	Ptom.011G.00251	Potri.011G043100	similar to ATP-binding cassette transport protein; putative; similar to member of MRP subfamily; [ co-ortholog (2of4) of At1g30410, At1g30420, ]	AT1G30410	ATMRP13,MRP13	multidrug resistance-associated protein 13
Chr11_4938543	promoter	Ptom.011G.00360	Potri.011G028800	K04733 interleukin-1 receptor-associated kinase 4 [EC:2.7.11.1] | (RefSeq) cysteine-rich receptor-like protein kinase 10 isoform X1 (A)	AT4G21410	CRK29	cysteine-rich RLK (RECEPTOR-like protein kinase) 29
Chr11_521092	inter	Ptom.011G.00027	Potri.011G070000	K10357 myosin V | (RefSeq) myosin-15 isoform X1 (A)	AT1G29270
Chr11_6212416	promoter	Ptom.011G.00469	Potri.011G004500	PTHR12447:SF7 - ANKYRIN REPEAT FAMILY PROTEIN (1 of 2)	AT1G62050		Ankyrin repeat family protein
Chr11_684339	promoter	Ptom.011G.00042	Potri.011G068300	PTHR31933:SF2 - O-FUCOSYLTRANSFERASE-LIKE PROTEIN (1 of 2)	AT1G29200		O-fucosyltransferase family protein
Chr11_684339	promoter	Ptom.011G.00041
Chr11_9219003	inter	Ptom.011G.00598	Potri.011G080300	similar to cytochrome b561-related; similar to related to cytochrome b-561 (GI:20345443) (Mus musculus); similar to multidrug resistance protein; similar to Homo sapiens; similar to PIR2:S71841; [ ortholog of At4g18260,]	AT4G18260		Cytochrome b561/ferric reductase transmembrane protein family
Chr11_9219003	inter	Ptom.011G.00597
Chr11_9461047	intron	Ptom.011G.00613		K04733 interleukin-1 receptor-associated kinase 4 [EC:2.7.11.1] | (RefSeq) cysteine-rich receptor-like protein kinase 10 isoform X1 (A)
Chr11_9475181	inter	Ptom.011G.00614	Potri.011G082900	F-box family protein; [ co-ortholog (1of2) of At4g18380, At5g46170, ]	AT5G46170		F-box family protein
Chr11_9475181	intron	Ptom.011G.00613
Chr12_10849981	inter	Ptom.012G.00939	Potri.012G100400	PTHR13061:SF0 - GAMMA CARBONIC ANHYDRASE-LIKE 1, MITOCHONDRIAL-RELATED (1 of 2)	AT3G48680	GAMMA CAL2	gamma carbonic anhydrase-like 2
Chr12_10849981	inter	Ptom.012G.00938	Potri.012G100300
Chr12_10849981	inter	Ptom.012G.00937	Potri.012G100200	K09264 MADS-box transcription factor, plant | (RefSeq) truncated transcription factor CAULIFLOWER A-like isoform X1 (A)	AT2G45660	AGL20,ATSOC1,SOC1	AGAMOUS-like 20
Chr12_11265405	inter	Ptom.012G.00996	Potri.012G105800	similar to PROPYZAMIDE-HYPERSENSITIVE 1; [ co-ortholog (2of2) of At5g23720, ]	AT5G23720
Chr12_11469884	inter	Ptom.012G.01029	Potri.012G108500	PF00847 - AP2 domain (AP2) (1 of 209)	AT5G61890		Integrase-type DNA-binding superfamily protein
Chr12_11469884	inter	Ptom.012G.01028	Potri.012G108200	similar to COPINE 1; similar to BONSAI; similar to BONZAI1; [ co-ortholog (1of3) of At5g07300, At5g61900, ]	AT5G07300	BON2	Calcium-dependent phospholipid-binding Copine family protein
Chr12_11649472	inter	Ptom.012G.01052	Potri.012G111800	PTHR12415//PTHR12415:SF2 - TYROSYL-DNA PHOSPHODIESTERASE 1 // SUBFAMILY NOT NAMED (1 of 2)	AT5G07400		forkhead-associated domain-containing protein / FHA domain-containing protein
Chr12_11649472	inter	Ptom.012G.01051	Potri.012G111600	similar to A. THALIANA RESPIRATORY BURST OXIDASE HOMOLOG C; similar to ROOT HAIR DEFECTIVE 2; [ co-ortholog (1of2) of At5g51060, At4g25090, ]	AT5G51060	ATRBOHC,RBOHC,RHD2	NADPH/respiratory burst oxidase protein D
Chr12_11864361	intron	Ptom.012G.01081	Potri.T123200	PTHR11649:SF65 - PROTEIN ROOT HAIR DEFECTIVE 3 HOMOLOG 2 (1 of 21)	AT5G45160		Root hair defective 3 GTP-binding protein (RHD3)
Chr12_12250590	inter	Ptom.012G.01129	Potri.015G123166	PTHR11353:SF99 - CHAPERONIN 60 SUBUNIT ALPHA 2, CHLOROPLASTIC (1 of 7)	AT5G18820	EMB3007	TCP-1/cpn60 chaperonin family protein
Chr12_12465078	inter	Ptom.012G.01153	Potri.012G127400	invertase/pectin methylesterase inhibitor family protein; similar to pectinesterase from Arabidopsis thaliana SP|Q42534|; similar to Lycopersicon esculentum SP|Q43143; [ ortholog of At4g25250,]	AT4G25250		Plant invertase/pectin methylesterase inhibitor superfamily protein
Chr12_12465078	inter	Ptom.012G.01155	Potri.012G127500	similar to 21K protein precursor - alfalfa. [ORG:Medicago sativa]; [ co-ortholog (1of2) of T09390, CAA72315, At5g62350, At5g62340, At3g47380, ]	AT5G62350		Plant invertase/pectin methylesterase inhibitor superfamily protein
Chr12_12465078	inter	Ptom.012G.01152	Potri.012G127300	similar to expressed protein in Arabidopsis thaliana; [ co-ortholog (2of2) of At4g37880, At2g22690, ]	AT4G37880		LisH/CRA/RING-U-box domains-containing protein
Chr12_12863093	inter	Ptom.012G.01206	Potri.012G132400	similar to gibberellin 20-oxidase (EC 1.14.11.-) - garden pea. [ORG:Pisum sativum]; [ co-ortholog (2of2) of T06787, T11848, CAH59131, CAH59143, CAH59139, CAA62846, CAH59109, AAF29605, At5g51810, CAH59116, CAA70329, At4g25420, T06439, CAH59115, CAH59097, C	AT5G51810	AT2353,ATGA20OX2,GA20OX2	gibberellin 20 oxidase 2
Chr12_13113976	exon	Ptom.012G.01237	Potri.012G135000	1.1.1.264 - L-idonate 5-dehydrogenase (NAD(P)(+)) / L-idonate 5-dehydrogenase (1 of 1)	AT5G51970		GroES-like zinc-binding alcohol dehydrogenase family protein
Chr12_13113976	exon	Ptom.012G.01236	Potri.012G134900	similar to Sorbitol Dehydrogenase. [ORG:Malus x domestica]; [ ortholog of AAP69757,AAP69753,AAP69749,AAU20816,At5g51970,AAL23440,BAA95897,]	AT5G51970		GroES-like zinc-binding alcohol dehydrogenase family protein
Chr12_13247794	intron	Ptom.012G.01260	Potri.012G137600	PTHR22835//PTHR22835:SF157 - ZINC FINGER FYVE DOMAIN CONTAINING PROTEIN // SUBFAMILY NOT NAMED (1 of 13)	AT1G29670		GDSL-like Lipase/Acylhydrolase superfamily protein
Chr12_1407885	promoter	Ptom.012G.00104	Potri.012G057300	K08856 - serine/threonine kinase 16 [EC:2.7.11.1] (STK16) (1 of 2)	AT5G08160	ATPK3,PK3	serine/threonine protein kinase 3
Chr12_3035451	exon	Ptom.012G.00249	Potri.012G039700	protein kinase family protein; [ co-ortholog (1of2) of At1g73450, At3g17750, At1g73460, ]	AT1G73460		Protein kinase superfamily protein
Chr12_3035451	exon	Ptom.012G.00247	Potri.008G193100	similar to NAD(P)H dependent 6'-deoxychalcone synthase; similar to reductase. [ORG:Glycine max]; [ ortholog of CAA57783,BAA12084,P26690,AAB41555,S14222,2111449B,2111449A,CAA39261,S48849,At1g59950,S48851,CAA57782,AAB41556,At1g59960,CAA57784,]	AT1G59960		NAD(P)-linked oxidoreductase superfamily protein
Chr12_3035451	exon	Ptom.012G.00248	Potri.012G042300	K17085 transmembrane 9 superfamily member 1 | (RefSeq) transmembrane 9 superfamily member 3 (A)	AT2G01970		Endomembrane protein 70 protein family
Chr12_3171648	inter	Ptom.012G.00262	Potri.012G038500	PTHR24326:SF236 - HOMEOBOX-LEUCINE ZIPPER PROTEIN HDG12 (1 of 2)	AT1G73360	ATHDG11,EDT1,HDG11	homeodomain GLABROUS 11
Chr12_3171648	inter	Ptom.012G.00263	Potri.012G038400	similar to DC1 domain-containing protein; [ ortholog of At2g27660,]	AT2G27660		Cysteine/Histidine-rich C1 domain family protein
Chr12_4309467	intron	Ptom.012G.00356	Potri.012G012700		AT5G24170		Got1/Sft2-like vescicle transport protein family
Chr12_4375372	intron	Ptom.012G.00361	Potri.008G022500
Chr12_5987210	inter	Ptom.012G.00524	Potri.T114001	PF00560//PF08263//PF13855 - Leucine Rich Repeat (LRR_1) // Leucine rich repeat N-terminal domain (LRRNT_2) // Leucine rich repeat (LRR_8) (1 of 98)	AT5G23400		Leucine-rich repeat (LRR) family protein
Chr12_6638412	promoter	Ptom.012G.00576	Potri.012G061100	peptidyl-tRNA hydrolase family protein; [ ortholog of At1g18440,]	AT1G18440		Peptidyl-tRNA hydrolase family protein
Chr12_786600	inter	Ptom.012G.00064	Potri.015G042200	K18207 protein O-mannose beta-1,4-N-acetylglucosaminyltransferase [EC:2.4.1.312] | (RefSeq) uncharacterized protein LOC7453896 isoform X2 (A)
Chr12_7894655	inter	Ptom.012G.00642	Potri.012G068500	similar to expressed protein in Arabidopsis thaliana; [ ortholog of At1g18730,]	AT1G18730
Chr12_7894655	inter	Ptom.012G.00643	Potri.015G062400	similar to mRNA for AR401; similar to S locus-linked protein; putative; similar to S locus-linked protein SLL2 (Brassica napus) GI:1518113; [ ortholog of At1g66680,]	AT1G66680	AR401	S-adenosyl-L-methionine-dependent methyltransferases superfamily protein
Chr12_8241492	inter	Ptom.012G.00671
Chr13_11023072	inter	Ptom.013G.00880	Potri.013G055000	PTHR10502//PTHR10502:SF127 - ANNEXIN // SUBFAMILY NOT NAMED (1 of 1)	AT5G12380	ANNAT8	annexin 8
Chr13_11561705	inter	Ptom.013G.00938	Potri.013G047400	endoribonuclease L-PSP family protein; [ co-ortholog (2of2) of At3g04480, ]	AT3G04480		endoribonucleases
Chr13_11561705	inter	Ptom.013G.00937	Potri.013G047500	K21437 ankyrin repeat domain-containing protein 13 | (RefSeq) ankyrin repeat domain-containing protein 13C-B (A)	AT3G04470		Ankyrin repeat family protein
Chr13_12943619	intron	Ptom.013G.01095	Potri.013G027600	similar to 60S ribosomal protein L13 (BBC1 protein homolog).; [ co-ortholog (3of4) of At3g49010, At3g48960, At5g23900, ]	AT3G49010	ATBBC1,BBC1,RSU2	breast basic conserved 1
Chr13_12943619	intron	Ptom.013G.01096	Potri.013G027500	similar to sugar transporter; putative; similar to ERD6 protein (Arabidopsis thaliana) GI:3123712; sugar-porter family protein; similar to GI:14585701; similar to sugar trans; [ co-ortholog (1of2) of At1g54730, ]	AT1G54730		Major facilitator superfamily protein
Chr13_12943619	intron	Ptom.013G.01097	Potri.013G027300	K13459 disease resistance protein RPS2 | (RefSeq) probable disease resistance protein At4g27220 isoform X1 (A)	AT4G27220		NB-ARC domain-containing disease resistance protein
Chr13_1353145	promoter	Ptom.013G.00133	Potri.013G144100	protein phosphatase 2C family protein; PP2C family protein; similar to protein phosphatase-2C; similar to PP2C (GI:3643088) (Mesembryanthemum crystallinum); [ ortholog of At1g03590,]	AT4G03415		Protein phosphatase 2C family protein
Chr13_1353145	promoter	Ptom.013G.00132	Potri.013G144200
Chr13_1353145	promoter	Ptom.013G.00131	Potri.013G144250
Chr13_13591387	inter	Ptom.013G.01218	Potri.013G018100	PTHR11945:SF183 - AGAMOUS-LIKE MADS-BOX PROTEIN AGL80-RELATED (1 of 3)	AT5G48670	AGL80,FEM111	AGAMOUS-like 80
Chr13_13591387	inter	Ptom.013G.01220	Potri.013G017900	similar to formin homology 2 domain-containing protein; similar to FH2 domain-containing protein; similar to formin homology 2 domain containing protein; [ co-ortholog (1of2) of At3g05470, ]	AT3G05470		Actin-binding FH2 (formin homology 2) family protein
Chr13_13591387	inter	Ptom.013G.01219	Potri.013G017900	similar to formin homology 2 domain-containing protein; similar to FH2 domain-containing protein; similar to formin homology 2 domain containing protein; [ co-ortholog (1of2) of At3g05470, ]	AT3G05470		Actin-binding FH2 (formin homology 2) family protein
Chr13_1436496	inter	Ptom.013G.00137	Potri.013G136400	K13390 (R,S)-reticuline 7-O-methyltransferase [EC:2.1.1.291] | (RefSeq) (R,S)-reticuline 7-O-methyltransferase (A)	AT4G35160		O-methyltransferase family protein
Chr13_14664846	intron	Ptom.013G.01401	Potri.008G001900	3.2.1.96//3.5.1.28 - Mannosyl-glycoprotein endo-beta-N-acetylglucosaminidase / Endo-beta-N-acetylglucosaminidase (1 of 2)
Chr13_14664846	intron	Ptom.013G.01400	Potri.005G000600	similar to expressed protein in Arabidopsis thaliana; similar to expressed protein in Arabidopsis thaliana; [ co-ortholog (2of5) of At5g26740, At3g05940, ]	AT3G05940		Protein of unknown function (DUF300)
Chr13_14674115	intron	Ptom.013G.01401	Potri.008G001900	3.2.1.96//3.5.1.28 - Mannosyl-glycoprotein endo-beta-N-acetylglucosaminidase / Endo-beta-N-acetylglucosaminidase (1 of 2)
Chr13_14674162	intron	Ptom.013G.01401	Potri.008G001900	3.2.1.96//3.5.1.28 - Mannosyl-glycoprotein endo-beta-N-acetylglucosaminidase / Endo-beta-N-acetylglucosaminidase (1 of 2)
Chr13_2178011	inter	Ptom.013G.00184	Potri.013G130700	K22038 volume-regulated anion channel | (RefSeq) TMV resistance protein N-like (A)	AT4G28310
Chr13_2437748	inter	Ptom.013G.00214	Potri.013G126900	selenoprotein family protein; similar to 15 kDa selenoprotein (GI:12314088) {{Homo sapiens}}; [ ortholog of At1g05720,]	AT1G05720		selenoprotein family protein
Chr13_2437748	inter	Ptom.013G.00215	Potri.013G126800	similar to ethylene-responsive protein; putative; similar to ethylene-inducible ER33 protein (Lycopersicon esculentum) gi|5669656|gb|AAD46413|; [ co-ortholog (1of2) of At1g05710, At2g31730, ]	AT1G05710		basic helix-loop-helix (bHLH) DNA-binding superfamily protein
Chr13_2437748	inter	Ptom.013G.00213
Chr13_2683239	inter	Ptom.013G.00245	Potri.013G123100		AT1G28520	ATVOZ1,VOZ1	vascular plant one zinc finger protein
Chr13_3194778	inter	Ptom.013G.00294	Potri.013G117200	similar to somatic embryogenesis receptor-like kinase 2; [ co-ortholog (2of3) of At1g34210, ]	AT1G71830	ATSERK1,SERK1	somatic embryogenesis receptor-like kinase 1
Chr13_3194778	inter	Ptom.013G.00295	Potri.013G117100	K19476 vacuolar protein sorting-associated protein IST1 | (RefSeq) IST1 homolog isoform X1 (A)	AT1G34220		Regulator of Vps4 activity in the MVB pathway protein
Chr13_3827579	exon	Ptom.013G.00360	Potri.013G110800	similar to putative beta-fructofuranosidase. [ORG:Lotus corniculatus var. japonicus]; [ co-ortholog (1of2) of At4g09510, At1g35580, CAG30577, ]	AT4G09510	CINV2	cytosolic invertase 2
Chr13_4144034	promoter	Ptom.013G.00395	Potri.013G106900	PTHR11654:SF94 - PROTEIN NRT1/ PTR FAMILY 5.10-RELATED (1 of 9)	AT1G22540		Major facilitator superfamily protein
Chr13_4144034	promoter	Ptom.013G.00396	Potri.003G078700	similar to 60S ribosomal protein L15. [ORG:Quercus suber]; [ co-ortholog (2of4) of O82712, ]	AT4G16720		Ribosomal protein L23/L15e family protein
Chr13_4149330	inter	Ptom.013G.00397	Potri.013G106700	PTHR11654:SF94 - PROTEIN NRT1/ PTR FAMILY 5.10-RELATED (1 of 9)	AT1G22540		Major facilitator superfamily protein
Chr13_4149330	promoter	Ptom.013G.00396	Potri.003G078700	similar to 60S ribosomal protein L15. [ORG:Quercus suber]; [ co-ortholog (2of4) of O82712, ]	AT4G16720		Ribosomal protein L23/L15e family protein
Chr13_4737778	inter	Ptom.013G.00452	Potri.013G100500		AT4G32480		Protein of unknown function (DUF506)
Chr13_4737778	inter	Ptom.013G.00451
Chr13_4807865	inter	Ptom.013G.00457	Potri.019G073100	PTHR24056:SF213 - PROTEIN KINASE SUPERFAMILY PROTEIN (1 of 2)	AT1G71530		Protein kinase superfamily protein
Chr13_4807865	inter	Ptom.013G.00456	Potri.013G100200	short-chain dehydrogenase/reductase (SDR) family protein; similar to sterol-binding dehydrogenase steroleosin GI:15824408 from (Sesamum indicum); [ co-ortholog (1of2) of At4g10020, ]	AT4G10020	AtHSD5,HSD5	hydroxysteroid dehydrogenase 5
Chr13_4807865	inter	Ptom.013G.00455
Chr13_5696714	inter	Ptom.013G.00506	Potri.013G091000	similar to leucine-rich repeat transmembrane protein kinase; putative; similar to leucine-rich receptor-like protein kinase - Malus domestica; similar to EMBL:AF053127; [ co-ortholog (2of2) of At3g56370, ]	AT3G56370		Leucine-rich repeat protein kinase family protein
Chr13_5933806	intron	Ptom.013G.00521	Potri.013G089000	PTHR21262//PTHR21262:SF7 - GUANOSINE-3',5'-BIS DIPHOSPHATE 3'-PYROPHOSPHOHYDROLASE // SUBFAMILY NOT NAMED (1 of 1)	AT1G54130	AT-RSH3,ATRSH3,RSH3	RELA/SPOT homolog 3
Chr13_7401455	inter	Ptom.013G.00595	Potri.013G079700	K09264 MADS-box transcription factor, plant | (RefSeq) MADS-box transcription factor 23 isoform X1 (A)	AT5G24590	ANAC091,TIP	TCV-interacting protein
Chr13_8929505	inter	Ptom.013G.00704	Potri.013G066600		AT3G47510
Chr14_10350190	inter	Ptom.014G.01267	Potri.014G166600	K10661 E3 ubiquitin-protein ligase MARCH6 [EC:2.3.2.27] | (RefSeq) probable E3 ubiquitin ligase SUD1 (A)	AT3G48720
Chr14_10385442	intron	Ptom.014G.01269	Potri.014G166800	similar to Glucose-6-phosphate 1-dehydrogenase 1; similar to chloroplast precursor (EC 1.1.1.49) (G6PD1) (G6PDH1).; [ ortholog of At5g35790,]	AT5G35790	G6PD1	glucose-6-phosphate dehydrogenase 1
Chr14_10461448	inter	Ptom.014G.01272	Potri.014G167100	PF03195 - Protein of unknown function DUF260 (DUF260) (1 of 58)	AT1G07900	LBD1	LOB domain-containing protein 1
Chr14_10461448	inter	Ptom.014G.01271	Potri.014G167000	similar to far-red impaired responsive protein; putative; similar to far-red impaired response protein FAR1 (Arabidopsis thaliana) gi|5764395|gb|AAD51282|; [ ortholog of At5g28530,]	AT5G28530	FRS10	FAR1-related sequence 10
Chr14_10807385	promoter	Ptom.014G.01297	Potri.014G170100	armadillo/beta-catenin repeat family protein; [ ortholog of At4g12710,]	AT4G12710		ARM repeat superfamily protein
Chr14_10807385	promoter	Ptom.014G.01298	Potri.014G170200	similar to expressed protein in Arabidopsis thaliana; [ ortholog of At2g04280,At4g12700,]	AT2G04280
Chr14_11087944	promoter	Ptom.014G.01313	Potri.014G171800	PTHR22572:SF101 - GLUCOSE-1-PHOSPHATE ADENYLYLTRANSFERASE SMALL SUBUNIT, CHLOROPLASTIC (1 of 1)	AT5G48300	ADG1,APS1	ADP glucose pyrophosphorylase 1
Chr14_15238238	inter	Ptom.014G.01501	Potri.014G191500	PTHR12701:SF13 - B-CELL RECEPTOR-ASSOCIATED PROTEIN 31-LIKE PROTEIN (1 of 3)	AT3G07190		B-cell receptor-associated protein 31-like
Chr14_16000029	inter	Ptom.014G.01529		K17618 ubiquitin-like domain-containing CTD phosphatase 1 [EC:3.1.3.16] | (RefSeq) NLI interacting factor-like phosphatase (A)
Chr14_360604	promoter	Ptom.014G.00044	Potri.014G013400	bZIP transcription factor family protein; [ co-ortholog (1of2) of At1g59530, ]	AT1G59530	ATBZIP4,bZIP4	basic leucine-zipper 4
Chr14_360604	promoter	Ptom.014G.00043	Potri.014G013300	similar to kinesin motor protein-related; similar to kinesin motor protein (kin2) GI:2062751 from (Ustilago maydis); similar to ZCF125 mRNA for kinesin-like protein; [ ortholog of At1g59540,]	AT1G59540	ZCF125	P-loop containing nucleoside triphosphate hydrolases superfamily protein
Chr14_4738184	inter	Ptom.014G.00556	Potri.014G076500	armadillo/beta-catenin repeat family protein; [ ortholog of At2g45720,]	AT2G45720		ARM repeat superfamily protein
Chr14_4738184	inter	Ptom.014G.00555	Potri.014G076400	peroxisomal biogenesis factor 11 family protein; PEX11 family protein; [ co-ortholog (1of2) of At3g61070, At2g45740, At1g01820, ]	AT2G45740	PEX11D	peroxin 11D
Chr14_4738184	inter	Ptom.014G.00554	Potri.014G076300	PTHR22844//PTHR22844:SF176 - F-BOX AND WD40 DOMAIN PROTEIN // SUBFAMILY NOT NAMED (1 of 2)	AT4G00755		F-box family protein
Chr14_493408	exon	Ptom.014G.00062	Potri.014G015500	PTHR12542//PTHR12542:SF32 - EXOCYST COMPLEX PROTEIN EXO70 // SUBFAMILY NOT NAMED (1 of 1)	AT4G31540	ATEXO70G1,EXO70G1	exocyst subunit exo70 family protein G1
Chr14_493408	exon	Ptom.014G.00060
Chr14_493408	exon	Ptom.014G.00059	Potri.014G015166
Chr14_493408	exon	Ptom.014G.00061	Potri.014G015300	K14548 U3 small nucleolar RNA-associated protein 4 | (RefSeq) F17L21.26 (A)	AT1G27461
Chr14_5242352	inter	Ptom.014G.00626	Potri.014G103600	PTHR23177:SF24 - RHO GTPASE-ACTIVATING PROTEIN 3-RELATED (1 of 3)	AT2G46710		Rho GTPase activating protein with PAK-box/P21-Rho-binding domain
Chr14_5242352	inter	Ptom.014G.00627
Chr14_5242352	inter	Ptom.014G.00628
Chr14_5429187	inter	Ptom.014G.00658	Potri.014G106500	similar to eugenol O-methyltransferase. [ORG:Rosa chinensis var. spontanea]; [ co-ortholog (3of7) of BAC78826, ]	AT5G54160	ATOMT1,OMT1	O-methyltransferase 1
Chr14_5429187	inter	Ptom.014G.00657	Potri.014G106400	similar to Thylakoid membrane phosphoprotein 14 kDa; similar to chloroplast precursor.; [ co-ortholog (1of2) of At2g46820, ]	AT2G46820	PSAP,PSI-P,PTAC8,TMP14	photosystem I P subunit
Chr14_5941594	intron	Ptom.014G.00720	Potri.014G113500	K05658 ATP-binding cassette, subfamily B (MDR/TAP), member 1 [EC:7.6.2.2] | (RefSeq) ABC transporter B family member 21-like isoform X1 (A)	AT4G18050	PGP9	P-glycoprotein 9
Chr14_6203493	inter	Ptom.014G.00756	Potri.014G117000	similar to putative MYB transcription factor [Populus x canescens]. [ORG:Populus alba x Populus tremula]; [ co-ortholog (45of51) of BAA81802, BAA81803, CAD98762, BAA81811, AAN05422, ]	AT2G47190	ATMYB2,MYB2	myb domain protein 2
Chr14_625085	inter	Ptom.014G.00080	Potri.014G017000	K18667 - activating signal cointegrator complex subunit 2 (ASCC2) (1 of 2)	AT1G27750		nucleic acid binding
Chr14_625085	inter	Ptom.014G.00081	Potri.014G017100	PTHR16223:SF9 - TRANSCRIPTION FACTOR BHLH139-RELATED (1 of 4)	AT2G14760		basic helix-loop-helix (bHLH) DNA-binding superfamily protein
Chr14_625085	inter	Ptom.014G.00082
Chr14_6312723	inter	Ptom.014G.00770	Potri.014G118200	PTHR31221:SF23 - WRKY TRANSCRIPTION FACTOR 23-RELATED (1 of 2)	AT2G47260	ATWRKY23,WRKY23	WRKY DNA-binding protein 23
Chr14_6312723	inter	Ptom.014G.00769
Chr14_6313589	inter	Ptom.014G.00770	Potri.014G118200	PTHR31221:SF23 - WRKY TRANSCRIPTION FACTOR 23-RELATED (1 of 2)	AT2G47260	ATWRKY23,WRKY23	WRKY DNA-binding protein 23
Chr14_6313589	inter	Ptom.014G.00771	Potri.014G118300	similar to expressed protein in Arabidopsis thaliana; [ co-ortholog (2of2) of At2g47270, ]	AT2G47270		sequence-specific DNA binding transcription factors;transcription regulators
Chr14_6458025	promoter	Ptom.014G.00791	Potri.014G120800	PTHR22952:SF146 - BZIP TRANSCRIPTION FACTOR-LIKE PROTEIN (1 of 2)	AT3G62420	ATBZIP53,BZIP53	basic region/leucine zipper motif 53
Chr14_6458025	promoter	Ptom.014G.00790	Potri.014G120700	similar to CP12 domain-containing protein; [ ortholog of At3g62410,]	AT3G62410	CP12,CP12-2	CP12 domain-containing protein 2
Chr14_6458025	promoter	Ptom.014G.00792
Chr14_6519425	exon	Ptom.014G.00799	Potri.014G121500	similar to CASEIN KINASE I; similar to CYTOKININ-INDEPENDENT 1; [ co-ortholog (1of3) of At2g47430, ]	AT2G47430	CKI1	Signal transduction histidine kinase
Chr14_6929890	inter	Ptom.014G.00864
Chr14_7547018	inter	Ptom.014G.00958	Potri.014G135800	similar to protein phosphatase. [ORG:Fagus sylvatica]; [ co-ortholog (1of3) of CAC11128, CAC09573, At1g03445, At4g03080, ]	AT4G03080	BSL1	BRI1 suppressor 1 (BSU1)-like 1
Chr14_8075481	intron	Ptom.014G.01030	Potri.014G142800	similar to expressed protein in Arabidopsis thaliana; [ ortholog of At2g30990,]	AT2G30990		Protein of unknown function (DUF688)
Chr14_8075481	intron	Ptom.014G.01031	Potri.014G142900	similar to expressed protein in Arabidopsis thaliana; [ ortholog of At2g42700,]	AT2G42700
Chr14_8846639	promoter	Ptom.014G.01129	Potri.014G151300	K12471 - epsin (EPN) (1 of 3)	AT2G43160
Chr14_9572944	promoter	Ptom.014G.01193	Potri.014G159300	similar to photoregulatory zinc-finger protein COP1. [ORG:Rosa hybrid cultivar]; [ ortholog of CAB94801,P93471,At2g32950,CAB94800,AAK81856,]	AT2G32950	ATCOP1,COP1,DET340,EMB168,FUS1	Transducin/WD40 repeat-like superfamily protein
Chr14_9614105	inter	Ptom.014G.01196	Potri.014G159600	similar to expressed protein in Arabidopsis thaliana; [ ortholog of At1g04985,]	AT1G04985
Chr14_9614105	inter	Ptom.014G.01195	Potri.014G159500	similar to ZINC FINGER PROTEIN 2; [ co-ortholog (2of2) of At2g32930, At1g04990, ]	AT1G04990		Zinc finger C-x8-C-x5-C-x3-H type family protein
Chr14_9682137	inter	Ptom.014G.01201	Potri.014G159800	K01052 - lysosomal acid lipase/cholesteryl ester hydrolase (LIPA) (1 of 4)	AT5G14180	MPL1	Myzus persicae-induced lipase 1
Chr14_9909982	inter	Ptom.014G.01226	Potri.014G162200	PTHR11451:SF32 - THREONYL-TRNA SYNTHETASE / THREONINE--TRNA LIGASE-RELATED (1 of 1)	AT2G04842	EMB2761	threonyl-tRNA synthetase, putative / threonine--tRNA ligase, putative
Chr14_9909982	inter	Ptom.014G.01227	Potri.014G162300	PTHR31375:SF23 - EXOPOLYGALACTURONASE / GALACTURAN 1,4-ALPHA-GALACTURONIDASE / PECTINASE-RELATED (1 of 1)	AT3G07850		Pectin lyase-like superfamily protein
Chr14_9960499	inter	Ptom.014G.01231	Potri.014G162800
Chr15_10190025	inter	Ptom.015G.00845	Potri.015G083500	similar to C2 domain-containing protein; similar to GRAM domain-containing protein; similar to low similarity to SP|P40748 Synaptotagmin III (SytIII) {Rattus norvegicus}; [ ortholog of At5g50170,]	AT5G50170		C2 calcium/lipid-binding and GRAM domain containing protein
Chr15_10803727	inter	Ptom.015G.00935	Potri.015G092100	K08818 cell division cycle 2-like [EC:2.7.11.22] | (RefSeq) cyclin-dependent kinase G1 (A)	AT1G67580		Protein kinase superfamily protein
Chr15_10803727	inter	Ptom.015G.00933
Chr15_10803727	inter	Ptom.015G.00934
Chr15_11943352	exon	Ptom.015G.01085	Potri.015G117200	ankyrin repeat family protein; similar to BTB/POZ domain-containing protein; [ co-ortholog (1of2) of At5g45110, At4g19660, ]	AT5G45110	ATNPR3,NPR3	NPR1-like protein 3
Chr15_13903122	promoter	Ptom.015G.01324	Potri.015G133700	K15397 - 3-ketoacyl-CoA synthase (KCS) (1 of 32)	AT1G68530	CER6,CUT1,G2,KCS6,POP1	3-ketoacyl-CoA synthase 6
Chr15_13903122	inter	Ptom.015G.01323	Potri.015G133400	similar to DEAD box RNA helicase (PRH75); similar to RNA helicase (Arabidopsis thaliana) GI:1488521; similar to DEAD/DEAH box RNA helicase PRH75; [ co-ortholog (2of2) of At5g62190, ]	AT5G62190	PRH75	DEAD box RNA helicase (PRH75)
Chr15_13915349	promoter	Ptom.015G.01324	Potri.015G133700	K15397 - 3-ketoacyl-CoA synthase (KCS) (1 of 32)	AT1G68530	CER6,CUT1,G2,KCS6,POP1	3-ketoacyl-CoA synthase 6
Chr15_13915349	promoter	Ptom.015G.01325	Potri.015G133800	subtilase family protein; similar to subtilisin-like protease GI:3687307 from (Lycopersicon esculentum); [ ortholog of At5g51750,]	AT5G51750	ATSBT1.3,SBT1.3	subtilase 1.3
Chr15_14407789	inter	Ptom.015G.01391	Potri.015G141200	similar to Leucine-rich repeat receptor protein kinase EXS precursor (EC 2.7.1.37) (Extra sporogenous cells protein) (EXCESS MICROSPOROCYTES1 protein).; [ co-ortholog (2of2) of At5g07280, ]	AT5G07280	EMS1,EXS	Leucine-rich repeat transmembrane protein kinase
Chr15_168569	promoter	Ptom.015G.00027	Potri.015G003100	similar to Chain A; similar to Crystal Structure Analysis Of Caffeic Acid5-Hydroxyferulic Acid 35-O-Methyltransferase Ferulic Acid Complex. [ORG:Medicago sativa]; [ co-ortholog (2of2) of CAA58218, 1KYW_C, 1KYZ_A, At5g54160, ]	AT5G54160	ATOMT1,OMT1	O-methyltransferase 1
Chr15_168569	promoter	Ptom.015G.00026
Chr15_171985	promoter	Ptom.015G.00027	Potri.015G003100	similar to Chain A; similar to Crystal Structure Analysis Of Caffeic Acid5-Hydroxyferulic Acid 35-O-Methyltransferase Ferulic Acid Complex. [ORG:Medicago sativa]; [ co-ortholog (2of2) of CAA58218, 1KYW_C, 1KYZ_A, At5g54160, ]	AT5G54160	ATOMT1,OMT1	O-methyltransferase 1
Chr15_171985	promoter	Ptom.015G.00026
Chr15_1781134	promoter	Ptom.015G.00186	Potri.015G022700	mitochondrial substrate carrier family protein; [ ortholog of At4g27940,]	AT4G27940	ATMTM1,MTM1	manganese tracking factor for mitochondrial SOD2
Chr15_1781134	promoter	Ptom.015G.00188	Potri.015G023000	PTHR10174//PTHR10174:SF121 - RETINALDEHYDE BINDING PROTEIN-RELATED // SUBFAMILY NOT NAMED (1 of 4)	AT1G14820		Sec14p-like phosphatidylinositol transfer family protein
Chr15_1781134	promoter	Ptom.015G.00187	Potri.015G022900	PTHR33600:SF4 - PLASTID DIVISION PROTEIN PDV1 (1 of 2)	AT5G53280	PDV1	plastid division1
Chr15_3659346	intron	Ptom.015G.00304	Potri.015G037100	K02885 - large subunit ribosomal protein L19e (RP-L19e, RPL19) (1 of 6)	AT3G16780		Ribosomal protein L19e family protein
Chr15_3659346	intron	Ptom.015G.00305	Potri.015G037200	similar to DEAD box RNA helicase; putative; similar to SP|P23394|Pre mRNA-splicing factor RNA helicase PRP28 {Saccharomyces {cerevisiae} ; [ co-ortholog (1of3) of At2g33730, ]	AT2G33730		P-loop containing nucleoside triphosphate hydrolases superfamily protein
Chr15_3659346	intron	Ptom.015G.00303	Potri.015G037000	K00020 3-hydroxyisobutyrate dehydrogenase [EC:1.1.1.31] | (RefSeq) uncharacterized protein LOC111987869 (A)	AT1G18270		ketose-bisphosphate aldolase class-II family protein
Chr15_3739521	inter	Ptom.015G.00311	Potri.015G038200	zinc finger (Ran-binding) family protein; [ co-ortholog (2of2) of At1g48570, ]	AT1G48570		zinc finger (Ran-binding) family protein
Chr15_492617	inter	Ptom.015G.00080	Potri.015G008300	PTHR31636:SF2 - SCARECROW-LIKE PROTEIN 18 (1 of 3)	AT1G55580	LAS,SCL18	GRAS family transcription factor
Chr15_5069096	inter	Ptom.015G.00413	Potri.015G048700	K09716 - D-aminoacyl-tRNA deacylase [EC:3.1.1.96] (dtdA, GEK1) (1 of 1)	AT2G03800	GEK1	D-aminoacyl-tRNA deacylases
Chr15_5832276	inter	Ptom.015G.00446	Potri.005G151301	K07874 Ras-related protein Rab-1A | (RefSeq) hypothetical protein (A)
Chr15_6069070	inter	Ptom.015G.00460	Potri.015G064600	K17602 - YLP motif-containing protein 1 (YLPM1) (1 of 1)	AT5G62760		P-loop containing nucleoside triphosphate hydrolases superfamily protein
Chr15_635593	inter	Ptom.015G.00094	Potri.012G018300	PHD finger family protein; similar to SET domain-containing protein; [ co-ortholog (1of2) of At5g24330, ]	AT5G24330	ATXR6,SDG34	ARABIDOPSIS TRITHORAX-RELATED PROTEIN 6
Chr15_635593	inter	Ptom.015G.00093	Potri.015G009500	similar to 3'-5' exonuclease domain-containing protein; [ ortholog of At5g24340,]	AT5G24340		3\'-5\' exonuclease domain-containing protein
Chr15_6847949	promoter	Ptom.015G.00520	Potri.015G070600	similar to Betaine-aldehyde dehydrogenase; similar to chloroplast precursor (EC 1.2.1.8) (BADH).; [ co-ortholog (1of2) of At1g74920, ]	AT1G74920	ALDH10A8	aldehyde dehydrogenase 10A8
Chr15_6847949	promoter	Ptom.015G.00519
Chr15_7300157	inter	Ptom.015G.00552	Potri.015G055000	K04710 ceramide synthetase [EC:2.3.1.24] | (RefSeq) ASC1-like protein isoform X1 (A)	AT1G13580	LAG13	LAG1 longevity assurance homolog 3
Chr15_7300157	inter	Ptom.015G.00551	Potri.015G054900		AT5G38790
Chr15_7494571	intron	Ptom.015G.00576	Potri.015G056501	K18663 - activating signal cointegrator complex subunit 3 [EC:3.6.4.12] (ASCC3) (1 of 1)	AT5G61140		U5 small nuclear ribonucleoprotein helicase
Chr15_7755519	promoter	Ptom.015G.00596	Potri.015G059100	K18635 protein SPIRAL1 and related proteins | (RefSeq) protein SPIRAL1-like 1 (A)	AT1G26355	SP1L1	SPIRAL1-like1
Chr15_7755519	promoter	Ptom.015G.00595	Potri.015G059000	K17618 ubiquitin-like domain-containing CTD phosphatase 1 [EC:3.1.3.16] | (RefSeq) NLI interacting factor-like phosphatase (A)	AT4G26190		Haloacid dehalogenase-like hydrolase (HAD) superfamily protein
Chr15_8003954	inter	Ptom.015G.00620
Chr15_9636914	inter	Ptom.015G.00767	Potri.015G076650	K04728 serine-protein kinase ATM [EC:2.7.11.1] | (RefSeq) serine/threonine-protein kinase ATM isoform X1 (A)	AT3G48190	ATATM,ATM	ataxia-telangiectasia mutated
Chr15_9728517	inter	Ptom.015G.00775	Potri.015G077700	PTHR10641:SF570 - TRANSCRIPTION FACTOR MYB98 (1 of 2)	AT4G18770	AtMYB98,MYB98	myb domain protein 98
Chr15_9728517	inter	Ptom.015G.00776	Potri.015G077800	similar to hypothetical protein; similar to hypothetical proteins of (Arabidopsis thaliana); [ co-ortholog (2of2) of At5g38740, At5g40070, At5g40220, At5g41200, At5g40120, ]
Chr15_9728517	inter	Ptom.015G.00777	Potri.015G077900	K15283 solute carrier family 35, member E1 | (RefSeq) phosphoenolpyruvate/phosphate translocator 1, chloroplastic (A)	AT5G33320	ARAPPT,CUE1,PPT	Glucose-6-phosphate/phosphate translocator-related
Chr15_9788307	intron	Ptom.015G.00787	Potri.015G078700	PF13947 - Wall-associated receptor kinase galacturonan-binding (GUB_WAK_bind) (1 of 113)	AT5G50290
Chr15_9788307	intron	Ptom.015G.00786
Chr16_10722356	inter	Ptom.016G.00891	Potri.016G121500	K17879 peroxisomal coenzyme A diphosphatase NUDT7 [EC:3.6.1.-] | (RefSeq) nudix hydrolase 11 isoform X2 (A)	AT1G28960
Chr16_10722356	inter	Ptom.016G.00892	Potri.016G121600
Chr16_10983204	intron	Ptom.016G.00921	Potri.016G126000	PTHR11206:SF101 - MATE EFFLUX FAMILY PROTEIN 2, CHLOROPLASTIC (1 of 1)	AT2G38330		MATE efflux family protein
Chr16_10983204	intron	Ptom.016G.00922	Potri.016G126100	similar to Dehydration responsive element binding protein 2E (DREB2E protein).; [ co-ortholog (1of2) of At2g38340, ]	AT3G08780
Chr16_11596256	inter	Ptom.016G.00971	Potri.016G130600	PTHR24073:SF597 - RAS-RELATED PROTEIN RABB1B (1 of 2)	AT4G35860	ATGB2,ATRAB2C,ATRABB1B,GB2	GTP-binding 2
Chr16_12097541	inter	Ptom.016G.00992	Potri.016G133800	K06901 - putative MFS transporter, AGZA family, xanthine/uracil permease (pbuG) (1 of 3)	AT3G10960	ATAZG1,AZG1	AZA-guanine resistant1
Chr16_12097541	inter	Ptom.016G.00991	Potri.016G133700		AT3G51650
Chr16_12184587	intron	Ptom.016G.01000		K00457 4-hydroxyphenylpyruvate dioxygenase [EC:1.13.11.27] | (RefSeq) hypothetical protein (A)
Chr16_12184587	intron	Ptom.016G.00999	Potri.013G155100	PTHR13902:SF49 - SERINE/THREONINE-PROTEIN KINASE WNK4-RELATED (1 of 2)	AT3G51630
Chr16_1316261	inter	Ptom.016G.00131	Potri.016G040300	similar to L-GALACTONO-1; similar to 4-LACTONE DEHYDOROGENASE; [ ortholog of At3g47930,]	AT3G47930	ATGLDH,GLDH	L-galactono-1,4-lactone dehydrogenase
Chr16_1316261	inter	Ptom.016G.00130	Potri.016G040200	similar to Lycopene beta cyclase; similar to chloroplast precursor (EC 1.14.-.-).; [ co-ortholog (2of3) of At3g10230, ]	AT3G10230	LYC	lycopene cyclase
Chr16_13657656	inter	Ptom.016G.01187	Potri.016G012500	PTHR32133:SF121 - F-BOX PROTEIN CPR30 (1 of 4)	AT4G12560	CPR30	F-box and associated interaction domains-containing protein
Chr16_1415331	exon	Ptom.016G.00139	Potri.016G041100	PTHR33923:SF3 - CALMODULIN-BINDING PROTEIN (1 of 2)	AT5G04020		calmodulin binding
Chr16_1415331	exon	Ptom.016G.00140	Potri.016G041200	similar to dyskerin; putative; similar to nucleolar protein NAP57; putative; similar to SP|P40615|Dyskerin Nucleolar (protein NAP57 {Rattus) {norvegicus} ; similar to supporting; [ co-ortholog (2of2) of At3g57150, ]	AT3G57150	AtCBF5,AtNAP57,CBF5,NAP57	homologue of NAP57
Chr16_1415331	exon	Ptom.016G.00141	Potri.016G041301
Chr16_14534977	inter	Ptom.016G.01268	Potri.016G019000	similar to ribosomal protein L27 - garden pea. [ORG:Pisum sativum]; [ co-ortholog (2of2) of AAA86951, AAA86950, T06430, AAA86952, CAA50035, 1909362A, T06431, T06426, T06451, AAA86949, Q05462, ]	AT4G15000		Ribosomal L27e protein family
Chr16_14534977	inter	Ptom.016G.01270
Chr16_15433798	inter	Ptom.016G.01378
Chr16_15433798	inter	Ptom.016G.01379	Potri.016G034950
Chr16_2134967	inter	Ptom.016G.00222	Potri.016G051600	leucine-rich repeat family protein; similar to protein kinase domain containing protein; similar to contains leucine-rich repeats; [ co-ortholog (1of2) of At5g06940, ]	AT5G06940		Leucine-rich repeat receptor-like protein kinase family protein
Chr16_3256740	inter	Ptom.016G.00336	Potri.016G064000	PF00582 - Universal stress protein family (Usp) (1 of 66)	AT3G11930		Adenine nucleotide alpha hydrolases-like superfamily protein
Chr16_3256740	inter	Ptom.016G.00335	Potri.016G063900	PTHR15486//PTHR15486:SF7 - ANCIENT UBIQUITOUS PROTEIN // SUBFAMILY NOT NAMED (1 of 2)	AT2G38110	ATGPAT6,GPAT6	glycerol-3-phosphate acyltransferase 6
Chr16_3256740	inter	Ptom.016G.00333	Potri.016G063800	zinc knuckle (CCHC-type) family protein; [ co-ortholog (3of3) of At5g36240, At3g43590, At3g43490, ]	AT3G43590		zinc knuckle (CCHC-type) family protein
Chr16_3797149	promoter	Ptom.016G.00385	Potri.016G069400	similar to U-box domain-containing protein; similar to immediate-early fungal elicitor protein CMPG1 (Petroselinum crispum) GI:14582200; [ co-ortholog (3of3) of At2g35930, At3g52450, ]	AT3G52450	PUB22	plant U-box 22
Chr16_4321047	inter	Ptom.016G.00429	Potri.016G074100	PTHR11014//PTHR11014:SF103 - PEPTIDASE M20 FAMILY MEMBER // SUBFAMILY NOT NAMED (1 of 3)	AT3G02875	ILR1	Peptidase M20/M25/M40 family protein
Chr16_4820356	inter	Ptom.016G.00483	Potri.016G079900	similar to ARABIDOPSIS FUS3-COMPLEMENTING GENE 1; [ co-ortholog (1of2) of At3g53570, ]	AT3G53570
Chr16_4820356	inter	Ptom.016G.00482
Chr16_509769	inter	Ptom.016G.00038
Chr16_5881121	inter	Ptom.016G.00595	Potri.016G088700	similar to fasciclin-like AGP 13. [ORG:Populus alba x Populus tremula]; [ co-ortholog (2of2) of AAT37956, AAT37954, ]	AT5G03170	ATFLA11,FLA11	FASCICLIN-like arabinogalactan-protein 11
Chr16_5881121	inter	Ptom.016G.00594
Chr16_6136522	promoter	Ptom.016G.00614	Potri.016G091200	similar to isocitrate dehydrogenase; putative; similar to NAD+ isocitrate dehydrogenase; putative; similar to strong similarity to isocitrate dehydrogenase (NAD+) (Nicotiana tabacum) GI:3021506; [ co-ortholog (1of2) of At5g03290, At3g09810, ]	AT5G03290	IDH-V	isocitrate dehydrogenase V
Chr16_6570249	inter	Ptom.016G.00631	Potri.016G094700	OTU-like cysteine protease family protein; [ co-ortholog (2of2) of At5g04250, ]	AT5G03330		Cysteine proteinases superfamily protein
Chr16_6570249	inter	Ptom.016G.00632	Potri.016G094800	PF03634 - TCP family transcription factor (TCP) (1 of 36)	AT2G37000
Chr16_9383701	intron	Ptom.016G.00798	Potri.016G110700	K13917 - mRNA-capping enzyme (RNGTT) (1 of 1)	AT3G09100		mRNA capping enzyme family protein
Chr17_10527147	promoter	Ptom.017G.00898	Potri.019G024200	PTHR23346:SF7 - TRANSLATIONAL ACTIVATOR GCN1 (1 of 1)	AT1G64790	ILA	ILITYHIA
Chr17_10527147	promoter	Ptom.017G.00897	Potri.019G024200	K03235 elongation factor 3 | (RefSeq) ABC transporter, conserved site (A)	AT1G64790	ILA	ILITYHIA
Chr17_10527147	promoter	Ptom.017G.00899	Potri.019G024200	K06669 structural maintenance of chromosome 3 (chondroitin sulfate proteoglycan 6) | (RAP-DB) Os02g0133300; Similar to SMC3 protein. (A)	AT1G64790	ILA	ILITYHIA
Chr17_10634778	promoter	Ptom.017G.00900	Potri.017G070500	K10846 - DNA excision repair protein ERCC-5 (ERCC5, XPG, RAD2) (1 of 1)	AT3G28030	UVH3,UVR1	5\'-3\' exonuclease family protein
Chr17_10837428	inter	Ptom.017G.00908	Potri.017G069800	PTHR24006:SF492 - F-BOX/LRR-REPEAT PROTEIN 5 (1 of 3)	AT5G40470		RNI-like superfamily protein
Chr17_10837428	inter	Ptom.017G.00909	Potri.017G064901	K14314 nuclear pore complex protein Nup210 | (RefSeq) nuclear pore complex protein GP210 (A)	AT3G13224
Chr17_11547700	inter	Ptom.017G.00929	Potri.017G071100	similar to 20S proteasome beta subunit B (PBB2) (PRCFC); similar to 20S proteasome beta subunit PBB2 (Arabidopsis thaliana) GI:3421104; similar to cDNA proteasome subunit prcfc GI:2511575; similar to 20S proteasome beta subunit B (PBB2) (PRCFC); similar t	AT5G40580	PBB2	20S proteasome beta subunit PBB2
Chr17_11547700	inter	Ptom.017G.00930	Potri.017G071200	similar to uracil phosphoribosyltransferase; putative; similar to UMP pyrophosphorylase; putative; similar to UPRTase; putative; similar to SP|O65583|Uracil phosphoribosyltransferase EC (2 4.2.9.UMP) (pyrophosphorylase UPRTase) ({Arabidopsis) {thaliana} ;	AT3G27440	UKL5	uridine kinase-like 5
Chr17_12138095	inter	Ptom.017G.00983	Potri.017G076800	PTHR11654:SF59 - PROTEIN NRT1/ PTR FAMILY 2.10-RELATED (1 of 5)	AT5G62680		Major facilitator superfamily protein
Chr17_12410539	promoter	Ptom.017G.01009	Potri.017G079800	PTHR23115:SF97 - TRANSLATION FACTOR GUF1, MITOCHONDRIAL (1 of 1)	AT5G39900		Small GTP-binding protein
Chr17_13218280	inter	Ptom.017G.01062	Potri.017G085300	similar to expansin S1 precursor. [ORG:Cucumis sativus]; [ co-ortholog (2of10) of BAD00016, T10079, CAC19183, CAD19044, BAC05513, AAR09169, AAB37746, AAM88862, AAM89261, CAD19043, BAD00013, CAD28984, CAC19184, AAK72874, ]	AT1G69530	AT-EXP1,ATEXP1,ATEXPA1,ATHEXP ALPHA 1.2,EXP1,EXPA1	expansin A1
Chr17_13218280	inter	Ptom.017G.01064	Potri.017G085400	K14948 polypyrimidine tract-binding protein 2 | (RefSeq) polypyrimidine tract-binding protein homolog 1 isoform X1 (A)	AT3G01150	ATPTB1,PTB,PTB1	polypyrimidine tract-binding protein 1
Chr17_13397777	inter	Ptom.017G.01077	Potri.017G087200	K18207 protein O-mannose beta-1,4-N-acetylglucosaminyltransferase [EC:2.4.1.312] | (RefSeq) uncharacterized protein LOC7453896 isoform X2 (A)
Chr17_14016982	inter	Ptom.017G.01145	Potri.017G094100	serine carboxypeptidase S10 family protein; similar to serine carboxypeptidase 2 (CP-MII) GB:CAA70815 (SP:P08818) (Hordeum vulgare); [ co-ortholog (2of2) of At3g02110, ]	AT3G02110	scpl25	serine carboxypeptidase-like 25
Chr17_1450202	promoter	Ptom.017G.00129	Potri.T064550	K04733 interleukin-1 receptor-associated kinase 4 [EC:2.7.11.1] | (RefSeq) LEAF RUST 10 DISEASE-RESISTANCE LOCUS RECEPTOR-LIKE PROTEIN KINASE-like 2.4 isoform X1 (A)	AT1G66920		Protein kinase superfamily protein
Chr17_1451967	promoter	Ptom.017G.00129	Potri.T064550	K22733 magnesium transporter | (RefSeq) microtubule-associated protein 70-5-like (A)	AT1G66920		Protein kinase superfamily protein
Chr17_2140692	inter	Ptom.017G.00214	Potri.017G131100	similar to glutamate-ammonia ligase (EC 6.3.1.2) gamma; similar to cytosolic - kidney bean. [ORG:Phaseolus vulgaris]; [ co-ortholog (1of5) of JQ0937, AAB23379, P08282, S62712, AAQ01729, AAP20795, AAB03492, AAD52008, 1211328A, P00965, AJFBQ, CAA63963, 2106	AT5G37600	ATGLN1;1,ATGSR1,GLN1;1,GSR 1	glutamine synthase clone R1
Chr17_2140692	inter	Ptom.017G.00213
Chr17_2544204	promoter	Ptom.017G.00244	Potri.017G135500	similar to expressed protein in Arabidopsis thaliana; similar to expressed protein in Arabidopsis thaliana; [ ortholog of At3g02860,]	AT3G02860		zinc ion binding
Chr17_2544204	promoter	Ptom.017G.00245	Potri.017G135600	similar to polyubiquitin. [ORG:Cucumis melo]; [ co-ortholog (9of11) of CAA10056, CAA38256, P03993, BAA76429, BAA05670, AAQ08998, AAL33551, AAF31707, BAA85750, AAP31578, AAF70460, AAQ08999, BAA05085, CAA06197, ]	AT4G05320
Chr17_2946238	inter	Ptom.017G.00288	Potri.T116500	AMP-dependent synthetase and ligase family protein; similar to AMP-binding protein GI:1903034 from (Brassica napus); [ co-ortholog (2of5) of At1g65880, At1g68270, At1g66120, At1g65890, ]	AT1G65880	BZO1	benzoyloxyglucosinolate 1
Chr17_2946238	inter	Ptom.017G.00289	Potri.017G138500	similar to zinc finger protein-related; similar to D111/G-patch domain-containing protein; similar to RNA recognition motif (RRM)-containing protein; similar to KIAA0122 gene ; similar to Homo sapiens; similar to EMBL:HSDKG02; similar to RBD; similar to o	AT3G54230	SUA	suppressor of abi3-5
Chr17_2946517	inter	Ptom.017G.00288	Potri.T116500	AMP-dependent synthetase and ligase family protein; similar to AMP-binding protein GI:1903034 from (Brassica napus); [ co-ortholog (2of5) of At1g65880, At1g68270, At1g66120, At1g65890, ]	AT1G65880	BZO1	benzoyloxyglucosinolate 1
Chr17_2946517	inter	Ptom.017G.00289	Potri.017G138500	similar to zinc finger protein-related; similar to D111/G-patch domain-containing protein; similar to RNA recognition motif (RRM)-containing protein; similar to KIAA0122 gene ; similar to Homo sapiens; similar to EMBL:HSDKG02; similar to RBD; similar to o	AT3G54230	SUA	suppressor of abi3-5
Chr17_3464278	inter	Ptom.017G.00345	Potri.T060200	K18881 - D-lactate dehydratase (DJ1D) (1 of 3)	AT3G02720		Class I glutamine amidotransferase-like superfamily protein
Chr17_3464278	inter	Ptom.017G.00346	Potri.T060100	K18881 D-lactate dehydratase [EC:4.2.1.130] | (RefSeq) protein DJ-1 homolog D (A)	AT3G02720		Class I glutamine amidotransferase-like superfamily protein
Chr17_3896204	promoter	Ptom.017G.00408	Potri.017G149100	similar to NADH-ubiquinone oxidoreductase. [ORG:Retama raetam]; [ co-ortholog (2of2) of At5g52840, AAL32032, At4g28005, ]	AT5G52840		NADH-ubiquinone oxidoreductase-related
Chr17_4940379	intron	Ptom.017G.00490	Potri.017G016200	PF00046//PF02791//PF05066//PF15612//PF15613//PF15614 - Homeobox domain (Homeobox) // DDT domain (DDT) // HB1, ASXL, restriction endonuclease HTH domain (HARE-HTH) // WSTF, HB1, Itc1p, MBD9 motif 1 (WHIM1) // WSTF, HB1, Itc1p, MBD9 motif 2 (WHIM2) // WSTF, HB1, Itc1p, MBD9 motif 3 (WHIM3) (1 of 2)	AT5G44180		Homeodomain-like transcriptional regulator
Chr17_5028497	exon	Ptom.017G.00502	Potri.017G017500	PTHR10516:SF264 - FK506-BINDING PROTEIN 1 (1 of 2)	AT2G43560		FKBP-like peptidyl-prolyl cis-trans isomerase family protein
Chr17_5028497	exon	Ptom.017G.00501	Potri.017G017400	similar to PROHIBITIN 2; [ co-ortholog (2of2) of At1g03860, At4g28510, At2g20530, ]	AT2G20530
Chr17_5028497	exon	Ptom.017G.00503	Potri.017G017600	similar to putative MYB transcription factor [Populus x canescens]. [ORG:Populus alba x Populus tremula]; [ co-ortholog (28of51) of BAA81802, BAA81803, CAD98762, BAA81811, AAN05422, ]	AT1G17950	ATMYB52,BW52,MYB52	myb domain protein 52
Chr17_5400215	inter	Ptom.017G.00522	Potri.017G023300	PF12579 - Protein of unknown function (DUF3755) (DUF3755) (1 of 6)	AT3G07565		Protein of unknown function (DUF3755)
Chr17_5400215	inter	Ptom.017G.00521	Potri.017G023200	PTHR22957:SF211 - RAB GTPASE ACTIVATOR PROTEIN-RELATED (1 of 4)	AT2G43490		Ypt/Rab-GAP domain of gyp1p superfamily protein
Chr17_5676664	intron	Ptom.017G.00528	Potri.007G132100	PTHR34204:SF2 - RNA-BINDING ASCH DOMAIN PROTEIN (1 of 3)	AT2G43465		RNA-binding ASCH domain protein
Chr17_5716864	intron	Ptom.017G.00528	Potri.007G132100	PTHR34204:SF2 - RNA-BINDING ASCH DOMAIN PROTEIN (1 of 3)	AT2G43465		RNA-binding ASCH domain protein
Chr17_6374307	inter	Ptom.017G.00569	Potri.017G031700	similar to expressed protein in Arabidopsis thaliana; [ co-ortholog (1of2) of At2g43320, ]	AT2G43320		S-adenosyl-L-methionine-dependent methyltransferases superfamily protein
Chr17_6412567	inter	Ptom.017G.00570	Potri.001G192000	similar to expressed protein in Arabidopsis thaliana; [ co-ortholog (1of2) of At3g15810, ]	AT3G15810		Protein of unknown function (DUF567)
Chr17_7322626	inter	Ptom.017G.00650	Potri.017G037900	PTHR31235:SF39 - PEROXIDASE 3-RELATED (1 of 5)	AT1G05260	RCI3,RCI3A	Peroxidase superfamily protein
Chr17_7322626	intron	Ptom.017G.00652	Potri.017G038100	K00430 peroxidase [EC:1.11.1.7] | (RefSeq) peroxidase 3 (A)	AT1G05260	RCI3,RCI3A	Peroxidase superfamily protein
Chr17_7322626	intron	Ptom.017G.00651
Chr17_7326615	intron	Ptom.017G.00652	Potri.017G038100	K00430 peroxidase [EC:1.11.1.7] | (RefSeq) peroxidase 3 (A)	AT1G05260	RCI3,RCI3A	Peroxidase superfamily protein
Chr17_7326615	intron	Ptom.017G.00653	Potri.017G038200
Chr17_7326615	intron	Ptom.017G.00651
Chr17_7355768	inter	Ptom.017G.00657	Potri.017G038800	similar to expressed protein in Arabidopsis thaliana; [ ortholog of At3g21865,]	AT3G21865	PEX22	peroxin 22
Chr17_7355768	inter	Ptom.017G.00656	Potri.017G038700	similar to SET domain-containing protein; [ ortholog of At3g21820,]	AT3G21820	ATXR2,SDG36	histone-lysine N-methyltransferase ATXR2
Chr17_762908	exon	Ptom.017G.00042	Potri.017G109300	K00318 - proline dehydrogenase (PRODH) (1 of 2)	AT5G38710		Methylenetetrahydrofolate reductase family protein
Chr17_762908	exon	Ptom.017G.00043	Potri.017G109500	similar to 2; 3-biphosphoglycerate-independent phosphoglycerate mutase family protein; phosphoglyceromutase family protein; similar to 2; similar to 3-bisphosphoglycerate-independent phosphoglycerate mutase 1 (EC 5.4.2.1) (Phosphoglyceromutase 1) (BPG-ind	AT4G09520
Chr17_8040835	inter	Ptom.017G.00720	Potri.017G049200	KOG1987 - Speckle-type POZ protein SPOP and related proteins with TRAF, MATH and BTB/POZ domains (1 of 21)	AT1G58270
Chr17_860883	intron	Ptom.017G.00058
Chr17_8636900	inter	Ptom.017G.00764	Potri.017G054600	similar to ribosomal protein L13a. [ORG:Lupinus luteus]; [ co-ortholog (2of2) of AAP80748, O49885, CAA11283, BAB33414, ]	AT3G07110
Chr17_9994393	intron	Ptom.017G.00883	Potri.009G000800	PTHR31286:SF2 - TA11-LIKE NON-LTR RETROELEMENT PROTEIN-RELATED (1 of 64)
Chr18_10314305	promoter	Ptom.018G.01091	Potri.008G047500	similar to histone H4; similar to histone H4 from Lycopersicon esculentum GI:297150; similar to Lolium temulentum SP|P02308; similar to Acropora formosa GI:455652; similar to Citrus jambhiri GI:16797797; [ ortholog of At1g07660,]	AT5G59970		Histone superfamily protein
Chr18_10314305	promoter	Ptom.018G.01092	Potri.018G092800	similar to hypothetical protein; [ co-ortholog (2of2) of At4g30230, ]	AT4G30230
Chr18_10749105	exon	Ptom.018G.01128	Potri.018G088600	PTHR22835//PTHR22835:SF157 - ZINC FINGER FYVE DOMAIN CONTAINING PROTEIN // SUBFAMILY NOT NAMED (1 of 13)	AT1G29670		GDSL-like Lipase/Acylhydrolase superfamily protein
Chr18_11178899	intron	Ptom.018G.01153	Potri.018G086350	K02433 - aspartyl-tRNA(Asn)/glutamyl-tRNA(Gln) amidotransferase subunit A (gatA, QRSL1) (1 of 1)	AT3G25660		Amidase family protein
Chr18_11178899	intron	Ptom.018G.01154	Potri.018G086300	similar to HOBBIT; [ co-ortholog (1of2) of At2g20000, At3g16320, ]	AT2G20000	CDC27b,HBT	CDC27 family protein
Chr18_11475446	promoter	Ptom.018G.01187	Potri.018G083300	similar to CDK-ACTIVATING KINASE 1AT; [ co-ortholog (1of2) of At4g28980, ]	AT4G28980	CAK1AT,CDKF;1	CDK-activating kinase 1AT
Chr18_11475446	promoter	Ptom.018G.01188	Potri.018G083200	similar to hexose transporter; putative; similar to hexose transporters from Solanum tuberosum (GI:8347246); similar to Nicotiana tabacum (GI:8347244); similar to Arabidopsis thaliana (GI:8347250); similar to hexose transporter; [ ortholog of At1g67300,]	AT1G67300		Major facilitator superfamily protein
Chr18_11475446	promoter	Ptom.018G.01186
Chr18_12030538	inter	Ptom.018G.01238	Potri.018G072400	K08490 - syntaxin 5 (STX5) (1 of 4)	AT3G24350	ATSYP32,SYP32	syntaxin of plants 32
Chr18_12030538	inter	Ptom.018G.01239	Potri.018G072500	PF06075 - Plant protein of unknown function (DUF936) (DUF936) (1 of 9)	AT4G13370		Plant protein of unknown function (DUF936)
Chr18_1287890	inter	Ptom.018G.00107	Potri.018G047300	PTHR31985:SF34 - ETHYLENE-RESPONSIVE TRANSCRIPTION FACTOR ERF018 (1 of 2)	AT1G19210		Integrase-type DNA-binding superfamily protein
Chr18_1287890	inter	Ptom.018G.00106	Potri.018G047400	K22312 hydroxyjasmonate sulfotransferase [EC:2.8.2.39] | (RefSeq) flavonol sulfotransferase-like (A)	AT1G74530
Chr18_12916280	inter	Ptom.018G.01298	Potri.018G066900	PTHR23111//PTHR23111:SF41 - ZINC FINGER PROTEIN // SUBFAMILY NOT NAMED (1 of 2)	AT2G26695		Ran BP2/NZF zinc finger-like superfamily protein
Chr18_1669410	promoter	Ptom.018G.00124	Potri.018G044900	PTHR10071//PTHR10071:SF196 - TRANSCRIPTION FACTOR GATA GATA BINDING FACTOR // SUBFAMILY NOT NAMED (1 of 2)	AT5G25830	GATA12	GATA transcription factor 12
Chr18_18469	inter	Ptom.018G.00001		K14652 3,4-dihydroxy 2-butanone 4-phosphate synthase / GTP cyclohydrolase II [EC:4.1.99.12 3.5.4.25] | (RefSeq) monofunctional riboflavin biosynthesis protein RIBA 3, chloroplastic (A)
Chr18_2199920	promoter	Ptom.018G.00152	Potri.018G039300	PTHR12446:SF14 - PROTEIN LIN-54 HOMOLOG (1 of 4)	AT4G29000		Tesmin/TSO1-like CXC domain-containing protein
Chr18_2209296	promoter	Ptom.018G.00152	Potri.018G039300	PTHR12446:SF14 - PROTEIN LIN-54 HOMOLOG (1 of 4)	AT4G29000		Tesmin/TSO1-like CXC domain-containing protein
Chr18_2209296	promoter	Ptom.018G.00153	Potri.018G039200	similar to ubiquitin-conjugating enzyme; putative; similar to SP|O60015|Ubiquitin conjugating-enzyme E2 21-kDa EC (6 3.2.19.Ubiquitin) (protein-ligase Ubiquitin) (carrier protein {Pichia) {angusta} ; [ co-ortholog (2of2) of At5g25760, ]	AT5G25760	PEX4,UBC21	peroxin4
Chr18_3484096	promoter	Ptom.018G.00314	Potri.018G029200	PTHR24089:SF348 - ADENINE NUCLEOTIDE TRANSPORTER BT1, CHLOROPLASTIC/MITOCHONDRIAL (1 of 2)	AT4G32400	ATBT1,EMB104,EMB42,SHS1	Mitochondrial substrate carrier family protein
Chr18_3484096	promoter	Ptom.018G.00312
Chr18_3484096	promoter	Ptom.018G.00313
Chr18_3600900	promoter	Ptom.018G.00328	Potri.018G027700	PTHR24006:SF389 - UBIQUITIN CARBOXYL-TERMINAL HYDROLASE FAF-RELATED (1 of 2)	AT2G25490	EBF1,FBL6	EIN3-binding F box protein 1
Chr18_3600900	promoter	Ptom.018G.00331	Potri.018G027500	similar to expressed protein in Arabidopsis thaliana; [ co-ortholog (2of2) of At2g25480, At4g32330, ]	AT4G32330
Chr18_3600900	promoter	Ptom.018G.00329	Potri.018G027600	similar to Photosystem I reaction center subunit psaK; similar to chloroplast precursor (Photosystem I subunit X) (PSI-K).; [ co-ortholog (2of2) of At1g30380, ]	AT1G30380	PSAK	photosystem I subunit K
Chr18_4075136	inter	Ptom.018G.00388	Potri.018G021800	PF05910 - Plant protein of unknown function (DUF868) (DUF868) (1 of 18)	AT5G11000		Plant protein of unknown function (DUF868)
Chr18_4075136	inter	Ptom.018G.00389	Potri.018G021700	PTHR12378:SF12 - EXPRESSED PROTEIN (1 of 2)	AT5G25170		PPPDE putative thiol peptidase family protein
Chr18_427368	intron	Ptom.018G.00031	Potri.018G056400	similar to expressed protein in Arabidopsis thaliana; [ co-ortholog (2of3) of At4g29790, At2g19390, ]	AT2G19390
Chr18_427368	intron	Ptom.018G.00032
Chr18_4286283	promoter	Ptom.018G.00406	Potri.018G019800	similar to putative WRKY transcription factor. [ORG:Populus euramericana]; [ co-ortholog (1of2) of CAG27614, ]	AT1G80840	ATWRKY40,WRKY40	WRKY DNA-binding protein 40
Chr18_449002	promoter	Ptom.018G.00033	Potri.018G056200	K08234 glyoxylase I family protein | (RefSeq) uncharacterized protein LOC112325087 isoform X1 (A)	AT5G57040		Lactoylglutathione lyase / glyoxalase I family protein
Chr18_591286	exon	Ptom.018G.00051	Potri.018G053800	protein kinase family protein; similar to cDNA MAP3K delta-1 protein kinase GI:2253009; [ co-ortholog (2of2) of At5g11850, ]	AT5G11850		Protein kinase superfamily protein
Chr18_6649501	inter	Ptom.018G.00657	Potri.018G141500	PF00010 - Helix-loop-helix DNA-binding domain (HLH) (1 of 174)	AT5G57150		basic helix-loop-helix (bHLH) DNA-binding superfamily protein
Chr18_7744193	inter	Ptom.018G.00789	Potri.018G129200	PTHR33021:SF55 - BLUE COPPER PROTEIN (1 of 8)	AT5G20230	ATBCB,BCB,SAG14	blue-copper-binding protein
Chr18_7744193	inter	Ptom.018G.00788	Potri.018G129300
Chr18_9460074	inter	Ptom.018G.00994	Potri.018G103100	serine carboxypeptidase S10 family protein; similar to serine-type carboxypeptidase (SP:P55748) (Hordeum vulgare); [ co-ortholog (1of2) of At4g30810, ]	AT4G30810	scpl29	serine carboxypeptidase-like 29
Chr18_9617297	exon	Ptom.018G.01014	Potri.018G101200	K17807 mitochondrial translocator assembly and maintenance protein 41 | (RefSeq) phosphatidate cytidylyltransferase, mitochondrial isoform X2 (A)	AT4G30510	ATATG18B,ATG18B,G18B	homolog of yeast autophagy 18 (ATG18) B
Chr19_10901480	inter	Ptom.019G.00603	Potri.T056100	K13412 calcium-dependent protein kinase [EC:2.7.11.1] | (RefSeq) calcium-dependent protein kinase 20-like (A)	AT4G13440		Calcium-binding EF-hand family protein
Chr19_11639817	promoter	Ptom.019G.00634	Potri.019G024200	K03235 elongation factor 3 | (RefSeq) ABC transporter, conserved site (A)	AT1G64790	ILA	ILITYHIA
Chr19_11976418	inter	Ptom.019G.00658	Potri.019G020700	K08900 mitochondrial chaperone BCS1 | (RefSeq) AAA-ATPase At3g28580 (A)	AT5G40010	AATP1	AAA-ATPase 1
Chr19_12478895	intron	Ptom.019G.00696	Potri.T112732	PTHR23155:SF528 - PROTEIN LAP1 (1 of 19)
Chr19_14601125	promoter	Ptom.019G.00837	Potri.019G048200	K00851 gluconokinase [EC:2.7.1.12] | (RefSeq) gluconokinase isoform X2 (A)	AT2G16790		P-loop containing nucleoside triphosphate hydrolases superfamily protein
Chr19_16748826	inter	Ptom.019G.00954	Potri.019G066200	K20131 Rab5 GDP/GTP exchange factor | (RefSeq) vacuolar protein sorting-associated protein 9A (A)	AT3G19770	ATVPS9A,VPS9,VPS9A	Vacuolar sorting protein 9 (VPS9) domain
Chr19_17224308	inter	Ptom.019G.00996	Potri.019G060900	K15710 E3 ubiquitin-protein ligase SHPRH [EC:3.6.4.- 2.3.2.27] | (RefSeq) E3 ubiquitin-protein ligase SHPRH isoform X1 (A)	AT2G40770		zinc ion binding;DNA binding;helicases;ATP binding;nucleic acid binding
Chr19_17224308	inter	Ptom.019G.00997	Potri.019G060600	K15710 E3 ubiquitin-protein ligase SHPRH [EC:3.6.4.- 2.3.2.27] | (RefSeq) E3 ubiquitin-protein ligase SHPRH isoform X1 (A)	AT2G40770		zinc ion binding;DNA binding;helicases;ATP binding;nucleic acid binding
Chr19_17319778	inter	Ptom.019G.01002	Potri.019G059100	K14806 ATP-dependent RNA helicase DDX31/DBP7 [EC:3.6.4.13] | (RefSeq) DEAD-box ATP-dependent RNA helicase 17 isoform X1 (A)	AT2G40700		P-loop containing nucleoside triphosphate hydrolases superfamily protein
Chr19_17319778	inter	Ptom.019G.01003	Potri.019G059000
Chr19_18180183	exon	Ptom.019G.01062	Potri.019G051500	K10601 E3 ubiquitin-protein ligase synoviolin [EC:2.3.2.27] | (RefSeq) ERAD-associated E3 ubiquitin-protein ligase HRD1B isoform X2 (A)	AT3G16090		RING/U-box superfamily protein
Chr19_2581433	inter	Ptom.019G.00209	Potri.013G128300	PTHR34209:SF1 - RHODANESE/CELL CYCLE CONTROL PHOSPHATASE SUPERFAMILY PROTEIN (1 of 7)	AT3G59780		Rhodanese/Cell cycle control phosphatase superfamily protein
Chr19_2584587	promoter	Ptom.019G.00209	Potri.013G128300	PTHR34209:SF1 - RHODANESE/CELL CYCLE CONTROL PHOSPHATASE SUPERFAMILY PROTEIN (1 of 7)	AT3G59780		Rhodanese/Cell cycle control phosphatase superfamily protein
Chr19_3766292	inter	Ptom.019G.00314	Potri.019G079900	K04733 interleukin-1 receptor-associated kinase 4 [EC:2.7.11.1] | (RefSeq) probable serine/threonine-protein kinase PBL26 isoform X1 (A)	AT1G35460		basic helix-loop-helix (bHLH) DNA-binding superfamily protein
Chr19_3766292	inter	Ptom.019G.00312	Potri.019G080000	K00549 5-methyltetrahydropteroyltriglutamate--homocysteine methyltransferase [EC:2.1.1.14] | (RefSeq) protein QUIRKY-like (A)	AT1G22610		C2 calcium/lipid-binding plant phosphoribosyltransferase family protein
Chr19_3766292	inter	Ptom.019G.00313	Potri.019G109925	K04733 interleukin-1 receptor-associated kinase 4 [EC:2.7.11.1] | (RefSeq) putative leucine-rich repeat receptor-like serine/threonine-protein kinase At2g19230 (A)	AT2G19190
Chr19_3903387	inter	Ptom.019G.00326	Potri.019G078600	K20667 beta-amyrin 28-monooxygenase [EC:1.14.14.126] | (RefSeq) beta-amyrin 28-oxidase (A)	AT5G36110	CYP716A1	cytochrome P450, family 716, subfamily A, polypeptide 1
Chr19_4714698	inter	Ptom.019G.00394	Potri.019G071000	K15406 wax-ester synthase / diacylglycerol O-acyltransferase [EC:2.3.1.75 2.3.1.20] | (RefSeq) O-acyltransferase WSD1 (A)	AT5G53390		O-acyltransferase (WSD1-like) family protein
Chr19_6188712	intron	Ptom.019G.00439	Potri.001G007501	K04733 interleukin-1 receptor-associated kinase 4 [EC:2.7.11.1] | (RefSeq) putative serine/threonine-protein kinase-like protein CCR3 (A)	AT2G20142		Toll-Interleukin-Resistance (TIR) domain family protein
Chr19_9443592	intron	Ptom.019G.00548	Potri.T045400	K15777 4,5-DOPA dioxygenase extradiol [EC:1.13.11.-] | (RefSeq) 4,5-DOPA dioxygenase extradiol (A)	AT4G15093		catalytic LigB subunit of aromatic ring-opening dioxygenase family
Chr19_9519720	inter	Ptom.019G.00552	Potri.T045800	K18643 katanin p80 WD40 repeat-containing subunit B1 | (RefSeq) hypothetical protein (A)	AT5G08500		Transmembrane CLPTM1 family protein
Chr2_10962144	exon	Ptom.002G.01571	Potri.004G183300	K13506 - glycerol-3-phosphate O-acyltransferase 3/4 (GPAT3_4, AGPAT9, AGPAT6) (1 of 2)	AT5G60620	GPAT9	glycerol-3-phosphate acyltransferase 9
Chr2_12413877	exon	Ptom.002G.01744	Potri.002G157100	PTHR10025 - TETRAHYDROFOLATE DEHYDROGENASE/CYCLOHYDROLASE FAMILY MEMBER (1 of 7)	AT4G00620		Amino acid dehydrogenase family protein
Chr2_12413877	exon	Ptom.002G.01745	Potri.002G157200	PTHR16254:SF13 - K(+) EFFLUX ANTIPORTER 1, CHLOROPLASTIC-RELATED (1 of 2)	AT4G00630	ATKEA2,KEA2	K+ efflux antiporter 2
Chr2_12497423	promoter	Ptom.002G.01754	Potri.002G158000	PTHR10024:SF225 - C2 CALCIUM/LIPID-BINDING PLANT PHOSPHORIBOSYLTRANSFERASE FAMILY PROTEIN (1 of 5)	AT4G11610		C2 calcium/lipid-binding plant phosphoribosyltransferase family protein
Chr2_12497423	promoter	Ptom.002G.01755	Potri.002G158200	K23047 E3 ubiquitin-protein ligase UNKL [EC:2.3.2.27] | (RefSeq) zinc finger CCCH domain-containing protein 30-like (A)	AT2G45850		AT hook motif DNA-binding family protein
Chr2_12593677	inter	Ptom.002G.01768	Potri.002G159700	PTHR33101:SF9 - ROP GUANINE NUCLEOTIDE EXCHANGE FACTOR 2-RELATED (1 of 2)	AT4G00460	ATROPGEF3,ROPGEF3	RHO guanyl-nucleotide exchange factor 3
Chr2_12593677	inter	Ptom.002G.01769	Potri.002G159800
Chr2_1259799	inter	Ptom.002G.00221	Potri.002G020700	PTHR24078//PTHR24078:SF222 - DNAJ HOMOLOG SUBFAMILY C MEMBER // SUBFAMILY NOT NAMED (1 of 4)	AT2G17880		Chaperone DnaJ-domain superfamily protein
Chr2_12792267	inter	Ptom.002G.01795	Potri.002G161900	similar to BRASSINOSTEROID-RESPONSIVE RING-H2; [ co-ortholog (1of2) of At3g61460, ]	AT3G61460	BRH1	brassinosteroid-responsive RING-H2
Chr2_12989614	inter	Ptom.002G.01814	Potri.002G164400	K13425 - WRKY transcription factor 22 (WRKY22) (1 of 3)	AT4G01250	AtWRKY22,WRKY22	WRKY family transcription factor
Chr2_12989614	inter	Ptom.002G.01813	Potri.002G164100	PTHR12100 - SEC10 (1 of 2)	AT5G12370	SEC10	exocyst complex component sec10
Chr2_13073434	inter	Ptom.002G.01826	Potri.002G165800	similar to fatty acid desaturase/cytochrome b5 fusion protein mRNA; similar to delta-8 sphingolipid desaturase (SLD1); similar to delta-8 sphingolipid desaturase GI:3819710 from (Arabidopsis thaliana); [ ortholog of At2g46210,At3g61580,]	AT2G46210		Fatty acid/sphingolipid desaturase
Chr2_13264768	inter	Ptom.002G.01850	Potri.002G168100	mitochondrial substrate carrier family protein; [ co-ortholog (2of2) of At4g01100, ]	AT4G01100	ADNT1	adenine nucleotide transporter 1
Chr2_13776454	inter	Ptom.002G.01900	Potri.002G173600	3.2.1.26 - Beta-fructofuranosidase / Saccharase (1 of 17)	AT4G09510
Chr2_13776454	inter	Ptom.002G.01901	Potri.002G173600	3.2.1.26 - Beta-fructofuranosidase / Saccharase (1 of 17)	AT1G22650
Chr2_13776454	inter	Ptom.002G.01903	Potri.002G173800	similar to pyridoxine 5'-phosphate oxidase-related; similar to pyridoxine 5''-phosphate oxidase (GI:3237304) (Rattus norvegicus); similar to pyridoxamine 5''-phosphate oxidase (GI:22294052) (Thermosynechococcus elongatus BP-1); [ co-ortholog (2of2) of At2	AT2G46580		Pyridoxamine 5\'-phosphate oxidase family protein
Chr2_13776454	inter	Ptom.002G.01902	Potri.002G173700	K00457 4-hydroxyphenylpyruvate dioxygenase [EC:1.13.11.27] | (RefSeq) hypothetical protein (A)	AT4G10810
Chr2_14183520	inter	Ptom.002G.01935	Potri.002G177000	PF00249 - Myb-like DNA-binding domain (Myb_DNA-binding) (1 of 352)	AT5G58900		Homeodomain-like transcriptional regulator
Chr2_14183520	inter	Ptom.002G.01938	Potri.002G177100	K07874 Ras-related protein Rab-1A | (RefSeq) hypothetical protein (A)	AT5G65960		GTP binding
Chr2_14851560	intron	Ptom.002G.01992	Potri.002G184000	similar to expressed protein in Arabidopsis thaliana; [ co-ortholog (1of2) of At1g02290, ]	AT1G02290
Chr2_14851560	intron	Ptom.002G.01990	Potri.002G183700	similar to plastid-lipid associated protein PAP; fibrillin family protein; [ ortholog of At2g46910,]	AT2G46910		Plastid-lipid associated protein PAP / fibrillin family protein
Chr2_14851560	intron	Ptom.002G.01989	Potri.002G183600	K00588 caffeoyl-CoA O-methyltransferase [EC:2.1.1.104] | (RefSeq) probable caffeoyl-CoA O-methyltransferase At4g26220 (A)	AT3G62000		S-adenosyl-L-methionine-dependent methyltransferases superfamily protein
Chr2_14851560	intron	Ptom.002G.01991	Potri.002G183900	K18696 glycerophosphodiester phosphodiesterase [EC:3.1.4.46] | (RefSeq) Glycerophosphodiester phosphodiesterase gde1 (A)	AT2G46915		Protein of unknown function (DUF3754)
Chr2_14867699	intron	Ptom.002G.01993	Potri.002G184300	K01363 - cathepsin B (CTSB) (1 of 1)	AT4G01610
Chr2_15721565	inter	Ptom.002G.02082	Potri.002G192300	similar to expressed protein in Arabidopsis thaliana; similar to expression supported by MPSS; [ co-ortholog (1of4) of At2g47220, At3g62300, At1g03300, At1g26540, At2g47230, At2g46840, At1g11420, ]	AT1G26540		Agenet domain-containing protein
Chr2_15828078	inter	Ptom.002G.02088	Potri.002G192900	similar to FCA; [ co-ortholog (2of2) of At4g16280, ]	AT2G47310
Chr2_15828078	inter	Ptom.002G.02089	Potri.002G193000	similar to Probable WRKY transcription factor 48 (WRKY DNA-binding protein 48).; [ co-ortholog (1of2) of At3g62340, At5g49520, At2g47260, ]	AT2G47260	ATWRKY23,WRKY23	WRKY DNA-binding protein 23
Chr2_15909984	promoter	Ptom.002G.02092	Potri.002G193800	similar to LlDD2A18. [ORG:Lupinus luteus]; [ co-ortholog (1of3) of AAD28288, ]	AT2G47710		Adenine nucleotide alpha hydrolases-like superfamily protein
Chr2_16178946	promoter	Ptom.002G.02121
Chr2_16178946	promoter	Ptom.002G.02120	Potri.002G196600	K10661 E3 ubiquitin-protein ligase MARCH6 [EC:2.3.2.27] | (RefSeq) probable E3 ubiquitin ligase SUD1 (A)	AT1G02610		RING/FYVE/PHD zinc finger superfamily protein
Chr2_17039965	inter	Ptom.002G.02202	Potri.T134300	PTHR31348:SF4 - PHYTOCHROME A-ASSOCIATED F-BOX PROTEIN (1 of 3)	AT4G02440	EID1	F-box family protein
Chr2_17039965	inter	Ptom.002G.02203	Potri.002G205300	PTHR31964:SF16 - ADENINE NUCLEOTIDE ALPHA HYDROLASES-LIKE PROTEIN (1 of 6)	AT2G47710		Adenine nucleotide alpha hydrolases-like superfamily protein
Chr2_18166173	inter	Ptom.002G.02237	Potri.T034200	PTHR23336:SF14 - CW-TYPE ZINC-FINGER PROTEIN (1 of 4)	AT3G62900		CW-type Zinc Finger
Chr2_18282660	inter	Ptom.002G.02241	Potri.T034800	K00020 3-hydroxyisobutyrate dehydrogenase [EC:1.1.1.31] | (RefSeq) uncharacterized protein LOC111987869 (A)	AT1G02960
Chr2_18405343	inter	Ptom.002G.02252	Potri.002G212700	PTHR24220:SF441 - PROTEIN TRIGALACTOSYLDIACYLGLYCEROL 3, CHLOROPLASTIC (1 of 3)	AT1G65410	ATNAP11,NAP11,TGD3	non-intrinsic ABC protein 11
Chr2_18430446	inter	Ptom.002G.02253	Potri.002G212800	PTHR19920 - WD40 PROTEIN CIAO1 (1 of 4)	AT2G26060	emb1345	Transducin/WD40 repeat-like superfamily protein
Chr2_18430446	inter	Ptom.002G.02254	Potri.002G212900	similar to sugar transporter; putative; similar to ERD6 protein {{Arabidopsis thaliana}} GI:3123712; sugar-porter family protein; similar to GI:14585701; similar to sugar trans; [ co-ortholog (1of3) of At2g48020, ]	AT2G48020		Major facilitator superfamily protein
Chr2_2103273	inter	Ptom.002G.00337
Chr2_2103273	inter	Ptom.002G.00336
Chr2_21194051	inter	Ptom.002G.02468	Potri.002G223600	similar to Centromere/kinetochore protein zw10 homolog.; [ ortholog of At2g32900,]	AT2G32900	ATZW10	centromere/kinetochore protein, putative (ZW10)
Chr2_21288123	inter	Ptom.002G.02472	Potri.002G224000	tyrosine specific protein phosphatase family protein; [ co-ortholog (2of2) of At2g32960, At1g05000, ]	AT1G05000		Phosphotyrosine protein phosphatases superfamily protein
Chr2_21669069	inter	Ptom.002G.02503	Potri.002G227300	cellulose synthase family protein; similar to Zea mays cellulose synthase-5 (gi:9622882); similar to -2 (gi:9622876); similar to -1 (gi:9622874); similar to cellulose synthase; [ ortholog of At4g15320,At2g32530,At2g32610,At4g15290,At2g32620,At2g32540,]	AT2G32540	ATCSLB04,ATCSLB4,CSLB04	cellulose synthase-like B4
Chr2_21756956	inter	Ptom.002G.02508	Potri.002G227800	PF03595 - Voltage-dependent anion channel (SLAC1) (1 of 6)	AT1G62280	SLAH1	SLAC1 homologue 1
Chr2_21959610	inter	Ptom.002G.02522	Potri.002G229200	similar to aconitate hydratase; similar to cytoplasmic; putative; similar to citrate hydro-lyase/aconitase; putative; similar to SP|P49608|Aconitate hydratase ; similar to cytoplasmic (EC 4.2.1.3) (Citrate hydro-lyase) (Aconitase) {Cucurbita maxima}; [ or	AT2G05710	ACO3	aconitase 3
Chr2_22074085	promoter	Ptom.002G.02528	Potri.002G230200	homeobox-leucine zipper family protein; similar to lipid-binding START domain-containing protein; similar to HD-Zip homeo domain OCL5 protein (GI:8920427) (Zea mays); [ co-ortholog (2of2) of At1g05230, At2g32370, ]	AT1G05230	HDG2	homeodomain GLABROUS 2
Chr2_22421249	inter	Ptom.002G.02551
Chr2_22421249	inter	Ptom.002G.02553	Potri.002G261800	K19891 glucan endo-1,3-beta-glucosidase 1/2/3 [EC:3.2.1.39] | (RefSeq) glucan endo-1,3-beta-glucosidase 3 isoform X1 (A)	AT2G16230		O-Glycosyl hydrolases family 17 protein
Chr2_2294089	inter	Ptom.002G.00372	Potri.002G036100	PF03514 - GRAS domain family (GRAS) (1 of 103)	AT3G54220	SCR,SGR1	GRAS family transcription factor
Chr2_2294089	inter	Ptom.002G.00374	Potri.002G036200	similar to protein kinase; putative; similar to protein kinase domain containing protein; [ co-ortholog (2of2) of At1g03920, ]	AT2G20470		AGC (cAMP-dependent, cGMP-dependent and protein kinase C) kinase family protein
Chr2_2294089	inter	Ptom.002G.00373	Potri.007G064900
Chr2_23073614	inter	Ptom.002G.02621	Potri.002G254200	flavin-containing monooxygenase family protein; FMO family protein; similar to flavin-containing monooxygenases YUCCA (gi:16555352); similar to YUCCA2 (gi:16555354); similar to and YUCCA3 (gi:16555356) from Arabidopsis thaliana; [ ortholog of At4g28720,]	AT4G28720	YUC8	Flavin-binding monooxygenase family protein
Chr2_23707110	inter	Ptom.002G.02704	Potri.002G245300	similar to expressed protein in Arabidopsis thaliana; similar to low similarity to SP|P51572 B-cell receptor-associated protein 31 (6C6-AG tumor-associated antigen) (DXS1357E) {Homo sapiens}; [ ortholog of At5g42570,At3g07190,At5g48660,]	AT3G07190		B-cell receptor-associated protein 31-like
Chr2_23707110	inter	Ptom.002G.02703	Potri.002G245400	similar to RPM1-interacting protein 4.; [ ortholog of At3g25070,]	AT3G25070	RIN4	RPM1 interacting protein 4
Chr2_2451457	promoter	Ptom.002G.00398	Potri.002G038500	similar to GmMYB29. [ORG:Glycine max]; [ ortholog of At2g31180,BAA81813,]	AT2G31180	ATMYB14,MYB14,MYB14AT	myb domain protein 14
Chr2_2451457	promoter	Ptom.002G.00396
Chr2_2556214	intron	Ptom.002G.00411	Potri.002G040200	PF00892 - EamA-like transporter family (EamA) (1 of 55)	AT1G44800		nodulin MtN21 /EamA-like transporter family protein
Chr2_2556214	intron	Ptom.002G.00412	Potri.002G040300		AT4G10500		2-oxoglutarate (2OG) and Fe(II)-dependent oxygenase superfamily protein
Chr2_3902399	inter	Ptom.002G.00629	Potri.002G057800	similar to MANGLED; similar to VACUOLELESS 1; [ co-ortholog (2of4) of At2g38020, ]	AT2G38020	EMB258,MAN,VCL1	vacuoleless1 (VCL1)
Chr2_3902399	inter	Ptom.002G.00630	Potri.002G057900	K03189 urease accessory protein | (RefSeq) uncharacterized LOC107825029 (A)	AT2G30890		Cytochrome b561/ferric reductase transmembrane protein family
Chr2_4236215	intron	Ptom.002G.00666	Potri.002G062000	PTHR11945:SF185 - AGAMOUS-LIKE MADS-BOX PROTEIN AGL62 (1 of 8)	AT2G24840	AGL61,DIA	AGAMOUS-like 61
Chr2_4236215	intron	Ptom.002G.00667	Potri.002G062100	PTHR33219:SF1 - COFACTOR ASSEMBLY, COMPLEX C (B6F) (1 of 2)	AT5G36120	atylmg3,CCB3,YLMG3	cofactor assembly, complex C (B6F)
Chr2_4236215	intron	Ptom.002G.00665	Potri.002G061900	similar to Kdo-8-phosphate synthase. [ORG:Pisum sativum]; [ co-ortholog (1of2) of CAA74644, CAC07185, At1g79500, O50044, CAA74645, At1g16340, ]	AT1G79500	AtkdsA1	Aldolase-type TIM barrel family protein
Chr2_4236215	intron	Ptom.002G.00664	Potri.002G061600	tRNA pseudouridine synthase family protein; similar to pseudouridine synthase 3 (Mus musculus) GI:9652099; [ co-ortholog (1of3) of At1g34150, ]	AT1G34150		Pseudouridine synthase family protein
Chr2_4236215	intron	Ptom.002G.00668	Potri.002G062200	K22746 anamorsin | (RefSeq) anamorsin homolog isoform X1 (A)	AT5G18400
Chr2_5617005	promoter	Ptom.002G.00860	Potri.002G080500	K12347 - natural resistance-associated macrophage protein (SLC11A, NRAMP) (1 of 6)	AT1G80830	ATNRAMP1,NRAMP1,PMIT1	natural resistance-associated macrophage protein 1
Chr2_5617005	promoter	Ptom.002G.00859	Potri.002G080500	K12347 - natural resistance-associated macrophage protein (SLC11A, NRAMP) (1 of 6)	AT1G15960	ATNRAMP6,NRAMP6	NRAMP metal ion transporter 6
Chr2_5617005	promoter	Ptom.002G.00861	Potri.002G080600	K11649 SWI/SNF related-matrix-associated actin-dependent regulator of chromatin subfamily C | (RefSeq) SWI/SNF complex subunit SWI3C isoform X3 (A)
Chr2_5617005	promoter	Ptom.002G.00862	Potri.002G080600	K11649 SWI/SNF related-matrix-associated actin-dependent regulator of chromatin subfamily C | (RefSeq) SWI/SNF complex subunit SWI3C isoform X3 (A)	AT1G21700	ATSWI3C,CHB4,SWI3C	SWITCH/sucrose nonfermenting 3C
Chr2_5649701	promoter	Ptom.002G.00866	Potri.002G080800	similar to Proteasome subunit beta type 3-2 (EC 3.4.25.1) (20S proteasome alpha subunit C2).; [ co-ortholog (2of2) of At1g77440, At1g21720, ]	AT1G21720	PBC1	proteasome beta subunit C1
Chr2_5649701	promoter	Ptom.002G.00867	Potri.002G080900	zinc finger (C3HC4-type RING finger) family protein; similar to C3HC4 type (RING finger); [ co-ortholog (2of2) of At3g47180, ]	AT3G47180
Chr2_5771210	intron	Ptom.002G.00888	Potri.002G082200	PTHR26402//PTHR26402:SF498 - RESPONSE REGULATOR OF TWO-COMPONENT SYSTEM // SUBFAMILY NOT NAMED (1 of 1)	AT3G57040	ARR9,ATRR4	response regulator 9
Chr2_5771210	intron	Ptom.002G.00887	Potri.002G082100	similar to protein disulfide-isomerase (EC 5.3.4.1) precursor (clone L1) - alfalfa. [ORG:Medicago sativa]; [ co-ortholog (1of2) of AAB05641, AAA32662, At1g21750, P29828, BAB18780, PX0084, 2206331A, Q9XF61, A41440, At1g77510, AAD28260, CAA77575, S62626, IS	AT1G77510	ATPDI6,ATPDIL1-2,PDI6,PDIL1-2	PDI-like 1-2
Chr2_6528708	promoter	Ptom.002G.01004	Potri.002G091600
Chr2_6528708	promoter	Ptom.002G.01005	Potri.002G091700	K20478 golgin subfamily B member 1 | (RefSeq) golgin subfamily B member 1-like (A)	AT1G22060
Chr2_830020	intron	Ptom.002G.00150	Potri.002G013700	multi-copper oxidase type 1 family protein; similar to pollen-specific BP10 protein (SP|Q00624|Brassica)(napus ; [ co-ortholog (1of2) of At1g76160, ]	AT1G76160	sks5	SKU5 similar 5
Chr2_830020	intron	Ptom.002G.00151	Potri.002G013700	multi-copper oxidase type 1 family protein; similar to pollen-specific BP10 protein (SP|Q00624|Brassica)(napus ; [ co-ortholog (1of2) of At1g76160, ]	AT1G76160	sks5	SKU5 similar 5
Chr2_830020	intron	Ptom.002G.00148	Potri.002G013500	ubiquitin family protein; [ co-ortholog (2of2) of At5g42220, ]	AT5G42220		Ubiquitin-like superfamily protein
Chr2_830020	intron	Ptom.002G.00149	Potri.002G013601		AT1G20430
Chr2_9381270	inter	Ptom.002G.01361	Potri.002G126100	1.14.13.93 - (+)-abscisic acid 8'-hydroxylase / ABA 8'-hydroxylase (1 of 10)	AT3G19270	CYP707A4	cytochrome P450, family 707, subfamily A, polypeptide 4
Chr2_9687320	inter	Ptom.002G.01397	Potri.002G124400	similar to basic helix-loop-helix protein. [ORG:Fragaria x ananassa]; [ co-ortholog (2of2) of At4g36930, AAV33474, At5g67110, ]	AT4G36930	SPT	basic helix-loop-helix (bHLH) DNA-binding superfamily protein
Chr2_9687320	inter	Ptom.002G.01396	Potri.002G124300	zinc finger (C3HC4-type RING finger) family protein; similar to C3HC4 type (RING finger); [ ortholog of At1g45180,At5g42940,]	AT5G42940		RING/U-box superfamily protein
Chr2_9917646	inter	Ptom.002G.01429	Potri.002G127900	K03030 - 26S proteasome regulatory subunit N11 (PSMD14, RPN11, POH1) (1 of 2)	AT5G23540		Mov34/MPN/PAD-1 family protein
Chr2_9917646	inter	Ptom.002G.01430	Potri.002G128100	similar to RNA-binding protein 47 (RBP47); putative; similar to DNA binding protein GI:1899187 from (Nicotiana tabacum); similar to RNA-binding protein 47 (RBP47); putative; similar to DNA binding protein GI:1899187 from (Nicotiana tabacum); [ co-ortholog	AT1G47490	ATRBP47C,RBP47C	RNA-binding protein 47C
Chr3_10251216	inter	Ptom.003G.01315	Potri.003G084900	PTHR11740 - CASEIN KINASE II BETA CHAIN (1 of 4)	AT4G17640	CKB2	casein kinase II beta chain 2
Chr3_10251216	inter	Ptom.003G.01317	Potri.001G150001
Chr3_10251216	inter	Ptom.003G.01316	Potri.003G084800
Chr3_10455782	inter	Ptom.003G.01347	Potri.003G082366	PTHR11662:SF232 - GLYCEROL-3-PHOSPHATE TRANSPORTER 4-RELATED (1 of 4)	AT4G17550		Major facilitator superfamily protein
Chr3_10455782	inter	Ptom.003G.01348	Potri.003G082300
Chr3_10785970	inter	Ptom.003G.01399	Potri.003G077700	PTHR31677:SF5 - ETHYLENE-RESPONSIVE TRANSCRIPTION FACTOR LEP (1 of 2)	AT5G13910	LEP	Integrase-type DNA-binding superfamily protein
Chr3_10785970	inter	Ptom.003G.01398	Potri.003G077800	similar to Probable aquaporin TIP2.3 (Tonoplast intrinsic protein 2.3).; [ co-ortholog (2of2) of At4g17340, At5g47450, ]	AT4G17340
Chr3_10797911	inter	Ptom.003G.01399	Potri.003G077700	PTHR31677:SF5 - ETHYLENE-RESPONSIVE TRANSCRIPTION FACTOR LEP (1 of 2)	AT5G13910	LEP	Integrase-type DNA-binding superfamily protein
Chr3_10797911	inter	Ptom.003G.01400
Chr3_10974280	inter	Ptom.003G.01417	Potri.003G076100	PTHR10809:SF50 - VESICLE-ASSOCIATED PROTEIN 1-1-RELATED (1 of 4)	AT2G45140	PVA12	plant VAP homolog 12
Chr3_10974280	inter	Ptom.003G.01416	Potri.003G076200	K02433 aspartyl-tRNA(Asn)/glutamyl-tRNA(Gln) amidotransferase subunit A [EC:6.3.5.6 6.3.5.7] | (RefSeq) Glutamyl-tRNA(Gln) amidotransferase subunit A (A)	AT5G47510		Sec14p-like phosphatidylinositol transfer family protein
Chr3_11296211	promoter	Ptom.003G.01453	Potri.003G072600	K00814 - alanine transaminase (GPT, ALT) (1 of 2)	AT1G72330	ALAAT2	alanine aminotransferase 2
Chr3_11296211	promoter	Ptom.003G.01455	Potri.003G072500	similar to Proteasome subunit alpha type 5-1 (EC 3.4.25.1) (20S proteasome alpha subunit E1).; [ co-ortholog (2of2) of At3g14290, At1g53850, ]	AT3G14290	PAE2	20S proteasome alpha subunit E2
Chr3_11296211	promoter	Ptom.003G.01454	Potri.014G000500	TAZ zinc finger family protein; zinc finger (ZZ type) family protein; similar to ZZ type; [ co-ortholog (1of4) of At1g16710, At1g79000, ]	AT1G79000	ATHAC1,ATHPCAT2,HAC1,PCAT2	histone acetyltransferase of the CBP family 1
Chr3_11524133	inter	Ptom.003G.01470		K15503 serine/threonine-protein phosphatase 6 regulatory ankyrin repeat subunit B | (RefSeq) ankyrin-3-like isoform X1 (A)
Chr3_13883968	inter	Ptom.003G.01632	Potri.003G044200	PTHR13832:SF335 - PROTEIN PHOSPHATASE 2C 16-RELATED (1 of 5)	AT1G72770	HAB1	homology to ABI1
Chr3_13883968	inter	Ptom.003G.01633	Potri.003G044100	similar to TRANSLOCASE OF INNER MITOCHONDRIAL MEMBRANE 23; [ co-ortholog (2of2) of At1g17530, ]	AT1G17530	ATTIM23-1,TIM23-1	translocase of inner mitochondrial membrane 23
Chr3_15772225	inter	Ptom.003G.01749	Potri.T066601	K18081 myotubularin-related protein 1/2 [EC:3.1.3.64 3.1.3.95] | (RefSeq) phosphatidylinositol-3-phosphatase myotubularin-2-like (A)
Chr3_16072974	inter	Ptom.003G.01760	Potri.003G029400	K05747 Wiskott-Aldrich syndrome protein | (RefSeq) formin-like protein 20 (A)	AT1G58190	AtRLP9,RLP9	receptor like protein 9
Chr3_18910142	intron	Ptom.003G.01892	Potri.003G007700	K02925 - large subunit ribosomal protein L3e (RP-L3e, RPL3) (1 of 4)	AT1G43170
Chr3_18922965	intron	Ptom.003G.01892	Potri.003G007700	K02925 - large subunit ribosomal protein L3e (RP-L3e, RPL3) (1 of 4)	AT1G43170
Chr3_18940626	intron	Ptom.003G.01892	Potri.003G007700	K02925 - large subunit ribosomal protein L3e (RP-L3e, RPL3) (1 of 4)	AT1G43170
Chr3_18948193	intron	Ptom.003G.01892	Potri.003G007700	K02925 - large subunit ribosomal protein L3e (RP-L3e, RPL3) (1 of 4)	AT1G43170
Chr3_18969160	intron	Ptom.003G.01892	Potri.003G007700	K02925 - large subunit ribosomal protein L3e (RP-L3e, RPL3) (1 of 4)	AT1G43170
Chr3_18974401	intron	Ptom.003G.01892	Potri.003G007700	K02925 - large subunit ribosomal protein L3e (RP-L3e, RPL3) (1 of 4)	AT1G43170
Chr3_18980956	intron	Ptom.003G.01892	Potri.003G007700	K02925 - large subunit ribosomal protein L3e (RP-L3e, RPL3) (1 of 4)	AT1G43170
Chr3_18990193	intron	Ptom.003G.01892	Potri.003G007700	K02925 - large subunit ribosomal protein L3e (RP-L3e, RPL3) (1 of 4)	AT1G43170
Chr3_19088287	intron	Ptom.003G.01896	Potri.007G117050	K04733 - interleukin-1 receptor-associated kinase 4 (IRAK4) (1 of 64)
Chr3_19373038	inter	Ptom.003G.01913	Potri.003G005900	PTHR24057:SF3 - SHAGGY-RELATED PROTEIN KINASE DELTA-RELATED (1 of 2)	AT1G09840
Chr3_19405615	inter	Ptom.003G.01916	Potri.003G005500	PTHR11208//PTHR11208:SF48 - RNA-BINDING PROTEIN RELATED // SUBFAMILY NOT NAMED (1 of 2)	AT1G09660		RNA-binding KH domain-containing protein
Chr3_19405615	inter	Ptom.003G.01915
Chr3_19557565	intron	Ptom.003G.01934	Potri.003G002800	similar to putative pectin methylesterase LuPME5. [ORG:Linum usitatissimum]; [ co-ortholog (15of15) of CAC18726, AAK69696, AAB32924, CAC18727, AAB32926, CAC18725, AAB32929, AAB32927, ]	AT3G14310	ATPME3,PME3	pectin methylesterase 3
Chr3_19594540	inter	Ptom.003G.01935	Potri.003G002500	PTHR31942:SF12 - MLO-LIKE PROTEIN 3 (1 of 3)	AT3G45290	ATMLO3,MLO3	Seven transmembrane MLO family protein
Chr3_2064587	inter	Ptom.003G.00255
Chr3_2288346	promoter	Ptom.003G.00282	Potri.008G090000	2.4.1.69 - Galactoside 2-alpha-L-fucosyltransferase / Secretor-type beta-galactoside alpha-1->2 fucosyltransferase (1 of 8)	AT2G03220	ATFT1,ATFUT1,FT1,MUR2	fucosyltransferase 1
Chr3_2288346	promoter	Ptom.003G.00281	Potri.003G191600	PF00627 - UBA/TS-N domain (UBA) (1 of 32)	AT2G26920		Ubiquitin-associated/translation elongation factor EF1B protein
Chr3_2316868	inter	Ptom.003G.00287	Potri.003G191100	tumour susceptibility gene 101 (TSG101) family protein; similar to SP|Q99816|Tumor susceptibility gene 101 protein {Homo {sapiens} ; [ co-ortholog (2of2) of At5g13860, At3g12400, ]	AT3G12400	ATELC,ELC	Ubiquitin-conjugating enzyme/RWD-like protein
Chr3_2316868	inter	Ptom.003G.00286	Potri.003G191200	K13681 xyloglucan fucosyltransferase [EC:2.4.1.-] | (RefSeq) galactoside 2-alpha-L-fucosyltransferase isoform X1 (A)	AT2G03220	ATFT1,ATFUT1,FT1,MUR2	fucosyltransferase 1
Chr3_2535066	intron	Ptom.003G.00304	Potri.003G187700	K11975 - E3 ubiquitin-protein ligase RNF144 [EC:6.3.2.19] (RNF144) (1 of 7)	AT3G14250		RING/U-box superfamily protein
Chr3_2535066	intron	Ptom.003G.00306	Potri.001G037300	KOG0651 - 26S proteasome regulatory complex, ATPase RPT4 (1 of 4)	AT1G73110		P-loop containing nucleoside triphosphate hydrolases superfamily protein
Chr3_2535066	intron	Ptom.003G.00305
Chr3_2536759	intron	Ptom.003G.00306	Potri.001G037300	KOG0651 - 26S proteasome regulatory complex, ATPase RPT4 (1 of 4)	AT1G73110		P-loop containing nucleoside triphosphate hydrolases superfamily protein
Chr3_2536759	intron	Ptom.003G.00305
Chr3_2806498	promoter	Ptom.003G.00334	Potri.003G183800	K17499 - protein phosphatase 1G [EC:3.1.3.16] (PPM1G, PP2CG) (1 of 3)	AT4G31860		Protein phosphatase 2C family protein
Chr3_2806498	promoter	Ptom.003G.00335
Chr3_3230148	inter	Ptom.003G.00385	Potri.003G178000	similar to expressed protein in Arabidopsis thaliana; similar to DUF608; [ ortholog of At3g24180,]	AT3G24180		Beta-glucosidase, GBA2 type family protein
Chr3_3549209	inter	Ptom.003G.00436	Potri.003G173100	similar to Hypothetical protein At1g67360.; [ co-ortholog (2of2) of At1g67360, ]	AT1G67360		Rubber elongation factor protein (REF)
Chr3_3549209	inter	Ptom.003G.00435
Chr3_3766093	promoter	Ptom.003G.00467	Potri.003G170200	K09264 MADS-box transcription factor, plant | (RefSeq) MADS-box protein FLOWERING LOCUS C (A)	AT1G26310	AGL10,CAL,CAL1	K-box region and MADS-box transcription factor family protein
Chr3_3766093	promoter	Ptom.003G.00466	Potri.003G170300		AT1G27290
Chr3_3811308	inter	Ptom.003G.00471	Potri.003G169500	K00457 4-hydroxyphenylpyruvate dioxygenase [EC:1.13.11.27] | (RefSeq) hypothetical protein (A)
Chr3_3811308	inter	Ptom.003G.00472	Potri.003G169400	K13415 protein brassinosteroid insensitive 1 [EC:2.7.10.1 2.7.11.1] | (RefSeq) uncharacterized LOC103401427 (A)	AT5G50570		Squamosa promoter-binding protein-like (SBP domain) transcription factor family protein
Chr3_4012830	inter	Ptom.003G.00498	Potri.003G166900	similar to Serine/threonine-protein kinase PBS1 (EC 2.7.1.37) (AvrPphB susceptible protein 1).; [ ortholog of At5g13160,]	AT5G13160	PBS1	Protein kinase superfamily protein
Chr3_4778979	promoter	Ptom.003G.00597	Potri.003G157800	peptidase M50 family protein; sterol-regulatory element binding protein (SREBP) site 2 protease family protein; weakly similar to SP|O54862|Membrane bound-transcription factor site 2 protease EC (3 4.24.Sterol.-) (regulatory-element binding-proteins int ;	AT4G20310		Peptidase M50 family protein
Chr3_5157845	intron	Ptom.003G.00644
Chr3_6198861	promoter	Ptom.003G.00803	Potri.003G136800	nucleotide-sugar transporter family protein; similar to low similarity to SP|Q61420 CMP-sialic acid transporter {Mus musculus}; [ co-ortholog (1of2) of At5g41760, ]	AT5G41760		Nucleotide-sugar transporter family protein
Chr3_6198861	promoter	Ptom.003G.00804	Potri.003G136700	PTHR33513:SF4 - GB (1 of 7)	AT5G41761
Chr3_6716484	intron	Ptom.003G.00872	Potri.003G130400	K12392 - AP-1 complex subunit beta-1 (AP1B1) (1 of 2)	AT4G23460		Adaptin family protein
Chr3_6716484	intron	Ptom.003G.00873	Potri.003G130301	K12897 - transformer-2 protein (TRA2) (1 of 3)	AT4G35785		RNA-binding (RRM/RBD/RNP motifs) family protein
Chr3_7491568	inter	Ptom.003G.00985	Potri.003G116900	similar to DNA-binding protein-related; [ co-ortholog (2of2) of At4g22810, At4g12050, ]	AT4G22810		Predicted AT-hook DNA-binding family protein
Chr3_7491568	inter	Ptom.003G.00984
Chr3_8020124	intron	Ptom.003G.01041	Potri.003G111500	similar to nitrate transporter. [ORG:Prunus persica]; [ co-ortholog (1of2) of CAD32549, BAC81420, At1g12110, BAD22820, CAD33927, ]	AT1G12110	ATNRT1,B-1,CHL1,CHL1-1,NRT1,NRT1.1	nitrate transporter 1.1
Chr3_8885048	intron	Ptom.003G.01162	Potri.003G100000	PTHR10629:SF34 - DNA (CYTOSINE-5)-METHYLTRANSFERASE CMT2 (1 of 1)	AT4G19020	CMT2	chromomethylase 2
Chr3_9590925	inter	Ptom.003G.01247	Potri.017G044300	PF00076//PF14111 - RNA recognition motif. (a.k.a. RRM, RBD, or RNP domain) (RRM_1) // Domain of unknown function (DUF4283) (DUF4283) (1 of 1)
Chr3_9719099	promoter	Ptom.003G.01254	Potri.003G090800	similar to AP47/50p mRNA; clathrin adaptor complexes medium subunit family protein; clathrin adaptor complexes medium subunit family protein; [ co-ortholog (1of2) of At5g46630, ]	AT5G46630		Clathrin adaptor complexes medium subunit family protein
Chr3_9719099	promoter	Ptom.003G.01255	Potri.003G090600	similar to expressed protein in Arabidopsis thaliana; [ co-ortholog (2of2) of At5g46620, At4g17960, ]	AT4G17960
Chr3_9719099	promoter	Ptom.003G.01256	Potri.001G143700	similar to late embryogenesis abundant group 1 domain-containing protein; similar to LEA group 1 domain-containing protein; [ ortholog of At1g32560,]	AT2G35300
Chr3_9719099	promoter	Ptom.003G.01257
Chr4_11081146	promoter	Ptom.004G.01142	Potri.004G115800	similar to HYPOTHETICAL PROTEIN 1; [ ortholog of At3g01100,]	AT3G01100	ATHYP1,HYP1	hypothetical protein 1
Chr4_11081146	promoter	Ptom.004G.01140	Potri.004G115900	similar to SNF1-related protein kinase KIN10 (EC 2.7.1.-) (AKIN10).; [ co-ortholog (1of3) of At3g01090, ]	AT3G01090	AKIN10,KIN10,SNRK1.1	SNF1 kinase homolog 10
Chr4_11092281	promoter	Ptom.004G.01142	Potri.004G115800	similar to HYPOTHETICAL PROTEIN 1; [ ortholog of At3g01100,]	AT3G01100	ATHYP1,HYP1	hypothetical protein 1
Chr4_11261239	inter	Ptom.004G.01148		K22038 volume-regulated anion channel | (RefSeq) putative disease resistance protein At3g14460 (A)
Chr4_11261259	inter	Ptom.004G.01148
Chr4_11817724	inter	Ptom.004G.01179	Potri.012G031100	similar to RNA polymerase sigma subunit SigE (sigE); similar to sigma-like factor (SIG5); similar to RNA polymerase sigma subunit SigE (Arabidopsis thaliana) GI:4972299; similar to sigma-like factor (Arabidopsis thaliana) GI:4033838; similar to region 4;	AT5G24120	ATSIG5,SIG5,SIGE	sigma factor E
Chr4_12128410	intron	Ptom.004G.01210	Potri.004G095700	PF07714//PF08263//PF13855 - Protein tyrosine kinase (Pkinase_Tyr) // Leucine rich repeat N-terminal domain (LRRNT_2) // Leucine rich repeat (LRR_8) (1 of 23)	AT2G01210		Leucine-rich repeat protein kinase family protein
Chr4_12128410	intron	Ptom.004G.01209	Potri.004G095800	similar to expressed protein in Arabidopsis thaliana; [ co-ortholog (2of2) of At5g38150, At1g66840, ]	AT1G66840		Plant protein of unknown function (DUF827)
Chr4_12176422	intron	Ptom.004G.01214	Potri.017G119700	similar to glycine-rich protein; [ co-ortholog (2of2) of At1g66820, ]
Chr4_12176422	intron	Ptom.004G.01213	Potri.004G095400	similar to phosphatidic acid phosphatase alpha. [ORG:Vigna unguiculata]; [ co-ortholog (2of2) of At3g02600, AAF89579, ]	AT3G02600	ATLPP3,LPP3	lipid phosphate phosphatase 3
Chr4_12176422	intron	Ptom.004G.01215	Potri.004G095200		AT2G47485
Chr4_12582881	promoter	Ptom.004G.01255	Potri.004G090500	5.3.1.16 - 1-(5-phosphoribosyl)-5- ((5-phosphoribosylamino)methylideneamino)imidazole-4-carboxamide isomerase / Phosphoribosylformimino-5-aminoimidazole carboxamide ribotide isomerase (1 of 2)	AT2G36230	APG10,HISN3	Aldolase-type TIM barrel family protein
Chr4_12582881	promoter	Ptom.004G.01253	Potri.004G090600	K13789 - geranylgeranyl diphosphate synthase, type II (GGPS) (1 of 6)	AT4G36810	GGPS1	geranylgeranyl pyrophosphate synthase 1
Chr4_13324744	inter	Ptom.004G.01314	Potri.004G083300	similar to Potassium channel SKOR (Stelar K(+) outward rectifying channel).; [ co-ortholog (2of4) of At3g02850, ]	AT3G02850	SKOR	STELAR K+ outward rectifier
Chr4_13604070	inter	Ptom.004G.01340	Potri.004G080200	PTHR31867:SF3 - EXPANSIN-A13 (1 of 2)	AT3G03220	ATEXP13,ATEXPA13,ATHEXP ALPHA 1.22,EXP13,EXPA13	expansin A13
Chr4_1361575	intron	Ptom.004G.00157	Potri.004G214900	4.4.1.5 - Lactoylglutathione lyase / Methylglyoxalase (1 of 15)	AT1G08110		lactoylglutathione lyase family protein / glyoxalase I family protein
Chr4_1361575	intron	Ptom.004G.00158	Potri.004G214800	K01759 lactoylglutathione lyase [EC:4.4.1.5] | (RefSeq) lactoylglutathione lyase isoform X1 (A)	AT1G08110
Chr4_1452059	inter	Ptom.004G.00167
Chr4_16227331	inter	Ptom.004G.01610	Potri.004G061500	PTHR10788:SF18 - ALPHA,ALPHA-TREHALOSE-PHOSPHATE SYNTHASE [UDP-FORMING] 7-RELATED (1 of 2)	AT1G06410	ATTPS7,ATTPSA,TPS7	trehalose-phosphatase/synthase 7
Chr4_16227331	inter	Ptom.004G.01608	Potri.004G061600	similar to expressed protein in Arabidopsis thaliana; [ co-ortholog (2of2) of At1g29300, At2g32130, ]	AT1G29300	UNE1	Plant protein of unknown function (DUF641)
Chr4_16227331	inter	Ptom.004G.01609
Chr4_18405407	inter	Ptom.004G.01836	Potri.004G026600	PTHR10641//PTHR10641:SF646 - MYB-LIKE DNA-BINDING PROTEIN MYB // SUBFAMILY NOT NAMED (1 of 5)	AT2G31180	ATMYB14,MYB14,MYB14AT	myb domain protein 14
Chr4_18405407	inter	Ptom.004G.01837
Chr4_1845338	promoter	Ptom.004G.00204	Potri.004G209700	PTHR24351:SF81 - PHOTOTROPIN-2 (1 of 2)	AT5G58140	NPL1,PHOT2	phototropin 2
Chr4_1845338	promoter	Ptom.004G.00202	Potri.004G209800	similar to Histone deacetylase (HD).; [ co-ortholog (2of2) of At4g38130, ]	AT4G38130	ATHD1,ATHDA19,HD1,HDA1,HDA19,RPD3A	histone deacetylase 1
Chr4_1845338	promoter	Ptom.004G.00201	Potri.004G209901		AT4G35440	ATCLC-E,CLC-E,CLCE	chloride channel E
Chr4_1845338	promoter	Ptom.004G.00203
Chr4_18553833	inter	Ptom.004G.01849	Potri.004G028800	similar to U-box domain-containing protein; similar to immediate-early fungal elicitor protein CMPG1 (Petroselinum crispum) GI:14582198; [ co-ortholog (2of3) of At4g21350, ]	AT4G21350	B80,PUB8	plant U-box 8
Chr4_19053670	inter	Ptom.004G.01911	Potri.004G037400	PF01344 - Kelch motif (Kelch_1) (1 of 43)	AT1G16250		Galactose oxidase/kelch repeat superfamily protein
Chr4_19053670	inter	Ptom.004G.01910	Potri.004G035300
Chr4_19118023	inter	Ptom.004G.01916	Potri.004G037900	K17982 - geranyllinalool synthase (TPS04, GES) (1 of 1)	AT1G61120	GES,TPS04,TPS4	terpene synthase 04
Chr4_19331140	intron	Ptom.004G.01935
Chr4_19331140	intron	Ptom.004G.01934	Potri.004G040300	K02730 20S proteasome subunit alpha 1 [EC:3.4.25.1] | (RefSeq) proteasome subunit alpha type-6-like (A)	AT4G04920	SFR6	sensitive to freezing 6
Chr4_19647256	promoter	Ptom.004G.01978	Potri.004G044800	PF05678 - VQ motif (VQ) (1 of 52)	AT1G28280		VQ motif-containing protein
Chr4_19647256	promoter	Ptom.004G.01979	Potri.004G045000	PTHR33136:SF7 - PROTEIN RALF-LIKE 26-RELATED (1 of 5)	AT1G28270	RALFL4	ralf-like 4
Chr4_19686422	inter	Ptom.004G.01983	Potri.004G045601	K14963 COMPASS component SWD3 | (RefSeq) transcriptional corepressor LEUNIG_HOMOLOG-like (A)	AT2G32700	LUH	LEUNIG_homolog
Chr4_20174798	intron	Ptom.004G.02032	Potri.004G050900		AT1G28520	ATVOZ1,VOZ1	vascular plant one zinc finger protein
Chr4_20174798	intron	Ptom.004G.02033	Potri.004G051000	K07198 5'-AMP-activated protein kinase, catalytic alpha subunit [EC:2.7.11.11] | (RefSeq) uncharacterized LOC107869260 (A)	AT1G28530
Chr4_2148005	promoter	Ptom.004G.00260	Potri.004G203900	similar to TFL1a. [ORG:Pisum sativum]; [ co-ortholog (2of2) of BAD06418, CAH61579, AAR03725, At5g03840, At2g27550, ]	AT2G27550	ATC	centroradialis
Chr4_2148005	promoter	Ptom.004G.00261
Chr4_2379763	inter	Ptom.004G.00302	Potri.004G199700	PTHR31232:SF2 - GENOMIC DNA, CHROMOSOME 3, P1 CLONE: MDJ14-RELATED (1 of 4)	AT5G04350
Chr4_2379763	inter	Ptom.004G.00303	Potri.004G199600	similar to NIT4. [ORG:Lupinus angustifolius]; [ co-ortholog (1of2) of AAS55944, AAS55943, At5g22300, At3g44310, At3g44300, At3g44320, ]	AT5G22300	AtNIT4,NIT4	nitrilase 4
Chr4_2590693	inter	Ptom.004G.00333	Potri.004G196000	PTHR33044:SF24 - NON-SPECIFIC LIPID TRANSFER PROTEIN GPI-ANCHORED 2-RELATED (1 of 2)	AT3G43720		Bifunctional inhibitor/lipid-transfer protein/seed storage 2S albumin superfamily protein
Chr4_2590693	inter	Ptom.004G.00332	Potri.004G196100	K22038 volume-regulated anion channel | (RefSeq) putative disease resistance protein At3g14460 (A)	AT1G69550		disease resistance protein (TIR-NBS-LRR class)
Chr4_293922	promoter	Ptom.004G.00027	Potri.004G228900	K06679 mitotic spindle assembly checkpoint protein MAD1 | (RefSeq) mitotic spindle checkpoint protein MAD1 isoform X2 (A)	AT5G49880		mitotic checkpoint family protein
Chr4_3220770	inter	Ptom.004G.00381	Potri.004G189200	PF02178//PF03479 - AT hook motif (AT_hook) // Domain of unknown function (DUF296) (DUF296) (1 of 1)	AT4G12080	AHL1,ATAHL1	AT-hook motif nuclear-localized protein 1
Chr4_3220770	inter	Ptom.004G.00380	Potri.004G189300	PTHR28052:SF1 - UPF0545 PROTEIN C22ORF39 (1 of 1)	AT4G25315		Expressed protein
Chr4_3220770	inter	Ptom.004G.00383		K14326 regulator of nonsense transcripts 1 [EC:3.6.4.-] | (RefSeq) uncharacterized protein LOC111904613 (A)
Chr4_3592960	intron	Ptom.004G.00425	Potri.004G184700	similar to expressed protein in Arabidopsis thaliana; [ co-ortholog (2of2) of At3g07350, ]	AT3G07350		Protein of unknown function (DUF506)
Chr4_3592960	intron	Ptom.004G.00426	Potri.004G184650
Chr4_3597557	intron	Ptom.004G.00426	Potri.004G184650
Chr4_3597557	intron	Ptom.004G.00427
Chr4_3750753	inter	Ptom.004G.00448	Potri.004G182700	PF03087 - Arabidopsis protein of unknown function (DUF241) (1 of 38)	AT2G17080		Arabidopsis protein of unknown function (DUF241)
Chr4_3750753	inter	Ptom.004G.00449	Potri.T150100	PF03087 - Arabidopsis protein of unknown function (DUF241) (1 of 38)	AT2G17080		Arabidopsis protein of unknown function (DUF241)
Chr4_3750753	inter	Ptom.004G.00447
Chr4_4177727	inter	Ptom.004G.00496
Chr4_4425433	inter	Ptom.004G.00529	Potri.004G172600	cold-shock DNA-binding family protein; similar to encodes a glycine-rich protein that is present as several copies in the genome. It is expressed equally abundantly in all tis; [ ortholog of At4g38680,]	AT4G36020	CSDP1	cold shock domain protein 1
Chr4_4425433	inter	Ptom.004G.00530		K00134 glyceraldehyde 3-phosphate dehydrogenase [EC:1.2.1.12] | (RefSeq) serine/threonine-protein phosphatase 7 long form homolog (A)
Chr4_50567	inter	Ptom.004G.00005	Potri.004G231600	PF00560//PF07714 - Leucine Rich Repeat (LRR_1) // Protein tyrosine kinase (Pkinase_Tyr) (1 of 4)	AT1G79620		Leucine-rich repeat protein kinase family protein
Chr4_5142979	intron	Ptom.004G.00625
Chr4_5176648	inter	Ptom.004G.00627	Potri.004G161200	2.5.1.21 - Squalene synthase / Squalene synthetase (1 of 2)	AT4G34640	ERG9,SQS1	squalene synthase 1
Chr4_5176648	inter	Ptom.004G.00628	Potri.013G084400	PTHR24012:SF415 - F12A21.10-RELATED (1 of 4)	AT5G07930
Chr4_542810	inter	Ptom.004G.00066
Chr4_66714	intron	Ptom.004G.00006	Potri.004G231100	PTHR10108//PTHR10108:SF720 - METHYLTRANSFERASE // SUBFAMILY NOT NAMED (1 of 5)	AT5G49800		Polyketide cyclase/dehydrase and lipid transport superfamily protein
Chr4_66714	intron	Ptom.004G.00007	Potri.004G230900	similar to cinnamoyl-CoA reductase family; similar to cinnamoyl-CoA reductase from Pinus taeda (GI:17978649); similar to Eucalyptus gunnii (GI:2058311); [ co-ortholog (1of2) of At2g02400, ]	AT2G02400		NAD(P)-binding Rossmann-fold superfamily protein
Chr4_7113047	inter	Ptom.004G.00861	Potri.004G149500	similar to DC1 domain-containing protein; [ co-ortholog (1of2) of At2g16050, ]	AT2G16050		Cysteine/Histidine-rich C1 domain family protein
Chr4_7113047	inter	Ptom.004G.00862	Potri.004G149400	similar to pentatricopeptide (PPR) repeat-containing protein; [ ortholog of At2g15980,]	AT2G15980		Tetratricopeptide repeat (TPR)-like superfamily protein
Chr4_8397139	inter	Ptom.004G.00966	Potri.004G136700	K12472 epidermal growth factor receptor substrate 15 | (RefSeq) filaggrin-like (A)	AT5G25610	ATRD22,RD22	BURP domain-containing protein
Chr4_8769233	inter	Ptom.004G.01001	Potri.004G225100	K01206 alpha-L-fucosidase [EC:3.2.1.51] | (RefSeq) alpha-L-fucosidase 3-like (A)	AT1G28570		SGNH hydrolase-type esterase superfamily protein
Chr4_9608748	inter	Ptom.004G.01036	Potri.001G000200	3.2.1.96//3.5.1.28 - Mannosyl-glycoprotein endo-beta-N-acetylglucosaminidase / Endo-beta-N-acetylglucosaminidase (1 of 2)
Chr5_10010634	promoter	Ptom.005G.01193	Potri.005G130200	PF14009 - Domain of unknown function (DUF4228) (DUF4228) (1 of 60)	AT2G23690
Chr5_10010634	promoter	Ptom.005G.01192	Potri.005G130100	PTHR10334:SF207 - CAP (CYSTEINE-RICH SECRETORY PROTEINS, ANTIGEN 5, AND PATHOGENESIS-RELATED 1 PROTEIN) SUPERFAMILY PROTEIN (1 of 2)	AT5G66590		CAP (Cysteine-rich secretory proteins, Antigen 5, and Pathogenesis-related 1 protein) superfamily protein
Chr5_1030835	promoter	Ptom.005G.00113	Potri.005G015400	K07953 - GTP-binding protein SAR1 (SAR1) (1 of 8)	AT4G02080	ASAR1,ATSAR2,ATSARA1C,SAR2	secretion-associated RAS super family 2
Chr5_1030835	promoter	Ptom.005G.00114	Potri.005G019100	K07953 - GTP-binding protein SAR1 (SAR1) (1 of 8)	AT4G02080	ASAR1,ATSAR2,ATSARA1C,SAR2	secretion-associated RAS super family 2
Chr5_1030835	promoter	Ptom.005G.00112	Potri.013G009300	PTHR11079:SF82 - RNA PSEUDOURIDINE SYNTHASE 1 (1 of 1)	AT1G56345		Pseudouridine synthase family protein
Chr5_10357353	inter	Ptom.005G.01232	Potri.005G132000	PTHR10992:SF56 - METHYLESTERASE 4-RELATED (1 of 3)	AT5G10300	ATMES5,HNL,MES5	methyl esterase 5
Chr5_10357353	inter	Ptom.005G.01231	Potri.005G131901	PTHR16057 - WINS1, 2 PROTEIN (1 of 2)	AT3G50430
Chr5_10357353	inter	Ptom.005G.01230	Potri.005G133500	K22533 protein Lines | (RefSeq) uncharacterized protein LOC112323265 isoform X1 (A)	AT3G50430
Chr5_10601184	inter	Ptom.005G.01240	Potri.005G135100	PTHR24361:SF300 - MITOGEN-ACTIVATED PROTEIN KINASE KINASE KINASE 5 (1 of 3)	AT5G66850	MAPKKK5	mitogen-activated protein kinase kinase kinase 5
Chr5_10601184	inter	Ptom.005G.01242	Potri.005G135300	similar to peroxidase (EC 1.11.1.7) - large-leaved lupine (fragment). [ORG:Lupinus polyphyllus]; [ co-ortholog (7of16) of JC4779, CAC38073, 1908234A, CAA76680, AAB41810, BAC81650, 1FHF_B, AAB06183, CAA62226, AAB28139, 1FHF_A, JC4781, AAB97734, AAO13838, A	AT1G49570		Peroxidase superfamily protein
Chr5_10618374	inter	Ptom.005G.01243	Potri.005G135500	K05864 peptidyl-prolyl isomerase D [EC:5.2.1.8] | (RefSeq) peptidyl-prolyl cis-trans isomerase CYP40 (A)	AT2G15790	CYP40,SQN	peptidyl-prolyl cis-trans isomerase / cyclophilin-40 (CYP40) / rotamase
Chr5_10699238	inter	Ptom.005G.01254	Potri.005G136600	similar to expressed protein in Arabidopsis thaliana; [ co-ortholog (2of2) of At5g66820, ]	AT5G66820
Chr5_11059956	promoter	Ptom.005G.01282	Potri.005G139500	2.7.11.1 - Non-specific serine/threonine protein kinase / Threonine-specific protein kinase (1 of 1994)	AT1G01540		Protein kinase superfamily protein
Chr5_11232551	promoter	Ptom.005G.01292	Potri.005G140800	PTHR11911//PTHR11911:SF109 - INOSINE-5-MONOPHOSPHATE DEHYDROGENASE RELATED // SUBFAMILY NOT NAMED (1 of 4)	AT4G36910	CDCP2,LEJ2	Cystathionine beta-synthase (CBS) family protein
Chr5_11232551	promoter	Ptom.005G.01293	Potri.005G140900	similar to AP2 domain-containing transcription factor; putative; similar to AP2 domain containing protein RAP2.1 (GI:21555563) {{Arabidopsis thaliana}}; [ ortholog of At5g67190,]	AT5G67190	DEAR2	DREB and EAR motif protein 2
Chr5_11446849	inter	Ptom.005G.01312	Potri.005G142600	PTHR10641:SF551 - MYB TRANSCRIPTION FACTOR (1 of 4)	AT4G37260	ATMYB73,MYB73	myb domain protein 73
Chr5_1212534	inter	Ptom.005G.00157	Potri.005G021700	WD-40 repeat family protein; [ co-ortholog (2of3) of At3g16830, ]	AT5G27030	TPR3	TOPLESS-related 3
Chr5_1212534	inter	Ptom.005G.00158
Chr5_12273558	inter	Ptom.005G.01374	Potri.005G150400	PTHR22601:SF11 - OLIGOPEPTIDE TRANSPORTER 4 (1 of 2)	AT5G64410	ATOPT4,OPT4	oligopeptide transporter 4
Chr5_12919171	inter	Ptom.005G.01398	Potri.005G157500	similar to expressed protein in Arabidopsis thaliana; similar to unknown protein (pir||T05575||; similar to expressed protein in Arabidopsis thaliana; similar to unknown protein (pir||T05575||; similar to expressed protein in Arabidopsis thaliana; similar	AT5G49710
Chr5_12919171	inter	Ptom.005G.01397
Chr5_13235274	inter	Ptom.005G.01420	Potri.005G160500	K05747 Wiskott-Aldrich syndrome protein | (RefSeq) formin-like protein 20 (A)
Chr5_13235341	inter	Ptom.005G.01420	Potri.005G160500	K09264 MADS-box transcription factor, plant | (RefSeq) truncated transcription factor CAULIFLOWER A-like isoform X1 (A)
Chr5_13235343	inter	Ptom.005G.01420	Potri.005G160500	K05747 Wiskott-Aldrich syndrome protein | (RefSeq) formin-like protein 20 (A)
Chr5_13792506	inter	Ptom.005G.01452	Potri.005G164900	PTHR10641:SF609 - MYB TRANSCRIPTION FACTOR (1 of 2)	AT1G34670	AtMYB93,MYB93	myb domain protein 93
Chr5_14199759	inter	Ptom.005G.01479	Potri.005G168300	PTHR10887:SF359 - HELICASE SEN1 (1 of 2)	AT4G30100		P-loop containing nucleoside triphosphate hydrolases superfamily protein
Chr5_14199759	inter	Ptom.005G.01476	Potri.005G168300	PTHR10887:SF359 - HELICASE SEN1 (1 of 2)	AT4G30100		P-loop containing nucleoside triphosphate hydrolases superfamily protein
Chr5_14199759	inter	Ptom.005G.01475	Potri.005G168300	PTHR10887:SF359 - HELICASE SEN1 (1 of 2)	AT4G30100		P-loop containing nucleoside triphosphate hydrolases superfamily protein
Chr5_14199759	inter	Ptom.005G.01478	Potri.002G093500	K10706 senataxin [EC:3.6.4.-] | (RefSeq) uncharacterized ATP-dependent helicase C29A10.10c isoform X1 (A)	AT2G19120
Chr5_14199759	inter	Ptom.005G.01477	Potri.002G093500	K10706 senataxin [EC:3.6.4.-] | (RefSeq) uncharacterized ATP-dependent helicase C29A10.10c (A)	AT2G19120
Chr5_14616759	promoter	Ptom.005G.01512	Potri.005G171901	PTHR13180 - SMALL MEMBRANE PROTEIN-RELATED (1 of 2)	AT1G36980
Chr5_14616759	promoter	Ptom.005G.01513	Potri.005G172000	PTHR32227:SF130 - GLYCOSYL HYDROLASE FAMILY 17 PROTEIN-RELATED (1 of 3)	AT1G77780		Glycosyl hydrolase superfamily protein
Chr5_14978608	promoter	Ptom.005G.01543	Potri.005G180700	similar to 8-oxoguanine-DNA glycosylase (OGG1); similar to SP|O15527|N glycosylase-DNA/lyase Includes (8: oxoguanine-DNA glycosylase EC (3 2.2.; similar to DNA-(apurinic or apyrimidinic site) lyase (EC 4.2.99.18) {Homo sapiens}; [ ortholog of At1g21710,]	AT1G21710	ATOGG1,OGG1	8-oxoguanine-DNA glycosylase 1
Chr5_14978608	promoter	Ptom.005G.01542
Chr5_15150969	inter	Ptom.005G.01556	Potri.005G182100	K23222 nuclease HARBI1 [EC:3.1.-.-] | (RefSeq) LOW QUALITY PROTEIN: protein ALP1-like (A)	AT1G77300	ASHH2,CCR1,EFS,SDG8	histone methyltransferases(H3-K4 specific);histone methyltransferases(H3-K36 specific)
Chr5_15150969	inter	Ptom.005G.01557	Potri.005G182200	similar to MADS-box protein. [ORG:Malus x domestica]; [ co-ortholog (2of2) of CAD36911, CAD35316, CAD36918, CAD35321, CAD35315, CAD36932, CAD35314, CAD35317, CAD36942, CAD36910, CAD36914, AAD02250, CAD36907, CAD32764, CAD36935, CAD36927, CAC28022, CAD3532	AT5G20240	PI	K-box region and MADS-box transcription factor family protein
Chr5_15919031	inter	Ptom.005G.01637	Potri.005G189800	PTHR22849:SF52 - E3 UBIQUITIN-PROTEIN LIGASE PUB24-RELATED (1 of 4)	AT3G18710	ATPUB29,PUB29	plant U-box 29
Chr5_15919031	inter	Ptom.005G.01638	Potri.005G190000	similar to chromosome condensation regulator protein. [ORG:Cicer arietinum]; [ co-ortholog (2of2) of At1g76950, AAN06607, At5g42140, ]	AT5G42140		Regulator of chromosome condensation (RCC1) family with FYVE zinc finger domain
Chr5_16053058	promoter	Ptom.005G.01654	Potri.005G191300	PTHR12473:SF4 - PROTEIN FAM188B (1 of 2)	AT1G43690		ubiquitin interaction motif-containing protein
Chr5_16053058	promoter	Ptom.005G.01653	Potri.005G191100	similar to expressed protein in Arabidopsis thaliana; [ ortholog of At2g31290,]	AT2G31290		Ubiquitin carboxyl-terminal hydrolase family protein
Chr5_16053058	promoter	Ptom.005G.01652	Potri.005G191000	similar to ubiquinol-cytochrome C reductase complex 7.8 kDa protein; putative; similar to mitochondrial hinge protein; putative; similar to SP|P48504|Ubiquinol cytochrome-C reductase complex 7 8.kDa protein EC (1 10.2.2.Mitochondrial) (hinge protein CR7)	AT1G15120		Ubiquinol-cytochrome C reductase hinge protein
Chr5_1618480	promoter	Ptom.005G.00208	Potri.005G027300	PTHR13859 - ATROPHIN-RELATED (1 of 4)	AT1G09040
Chr5_1619516	promoter	Ptom.005G.00208	Potri.005G027300	PTHR13859 - ATROPHIN-RELATED (1 of 4)	AT1G09040
Chr5_1620353	promoter	Ptom.005G.00208	Potri.005G027300	PTHR13859 - ATROPHIN-RELATED (1 of 4)	AT1G09040
Chr5_16415876	intron	Ptom.005G.01687
Chr5_16487452	promoter	Ptom.005G.01695	Potri.T076201	PTHR23273 - REPLICATION FACTOR A 1, RFA1 (1 of 18)
Chr5_16487452	promoter	Ptom.005G.01694	Potri.005G196100	similar to ONE-HELIX PROTEIN 2; [ co-ortholog (1of2) of At1g34000, ]	AT1G34000	OHP2	one-helix protein 2
Chr5_16487452	promoter	Ptom.005G.01693	Potri.005G196000
Chr5_17106142	inter	Ptom.005G.01765	Potri.005G203900	PTHR13228 - CONSERVED OLIGOMERIC GOLGI COMPLEX COMPONENT 5 (1 of 2)	AT1G67930		Golgi transport complex protein-related
Chr5_17106142	inter	Ptom.005G.01766	Potri.005G204100	K03189 urease accessory protein | (RefSeq) uncharacterized LOC107825029 (A)	AT5G50890		alpha/beta-Hydrolases superfamily protein
Chr5_17106151	inter	Ptom.005G.01765	Potri.005G203900	PTHR13228 - CONSERVED OLIGOMERIC GOLGI COMPLEX COMPONENT 5 (1 of 2)	AT1G67930		Golgi transport complex protein-related
Chr5_17106151	inter	Ptom.005G.01766	Potri.005G204100	K03189 urease accessory protein | (RefSeq) uncharacterized LOC107825029 (A)	AT5G50890		alpha/beta-Hydrolases superfamily protein
Chr5_1741288	inter	Ptom.005G.00223	Potri.005G029500
Chr5_1786406	inter	Ptom.005G.00229		K22649 B-cell CLL/lymphoma 9 protein | (RefSeq) uncharacterized protein LOC108488571 (A)
Chr5_1786433	inter	Ptom.005G.00229
Chr5_18490309	inter	Ptom.005G.01950	Potri.005G214800	K09419 heat shock transcription factor, other eukaryote | (RefSeq) heat stress transcription factor A-7a (A)	AT2G26150	ATHSFA2,HSFA2	heat shock transcription factor A2
Chr5_18490309	inter	Ptom.005G.01951	Potri.005G214800	K09419 heat shock transcription factor, other eukaryote | (RefSeq) heat stress transcription factor A-7a (A)	AT3G22830	AT-HSFA6B,HSFA6B	heat shock transcription factor A6B
Chr5_18840062	promoter	Ptom.005G.02002	Potri.005G219000	zinc finger (C3HC4-type RING finger) family protein; zinc finger (C3HC4-type RING finger) family protein; [ co-ortholog (1of2) of At2g30580, At1g06770, ]	AT2G30580	DRIP2	DREB2A-interacting protein 2
Chr5_18842327	promoter	Ptom.005G.02002	Potri.005G219000	zinc finger (C3HC4-type RING finger) family protein; zinc finger (C3HC4-type RING finger) family protein; [ co-ortholog (1of2) of At2g30580, At1g06770, ]	AT2G30580	DRIP2	DREB2A-interacting protein 2
Chr5_18920327	inter	Ptom.005G.02016	Potri.005G220400	K00847 fructokinase [EC:2.7.1.4] | (RefSeq) probable fructokinase-7 (A)	AT1G06730		pfkB-like carbohydrate kinase family protein
Chr5_19477617	exon	Ptom.005G.02088	Potri.005G228200	PF01535//PF13041 - PPR repeat (PPR) // PPR repeat family (PPR_2) (1 of 222)	AT1G19520	NFD5	pentatricopeptide (PPR) repeat-containing protein
Chr5_19477617	exon	Ptom.005G.02089	Potri.005G228300	PTHR11911 - INOSINE-5-MONOPHOSPHATE DEHYDROGENASE RELATED (1 of 13)	AT1G47271		Cystathionine beta-synthase (CBS) family protein
Chr5_19477617	exon	Ptom.005G.02087
Chr5_19957996	inter	Ptom.005G.02152	Potri.005G235300	PTHR10263:SF14 - V-TYPE PROTON ATPASE 16 KDA PROTEOLIPID SUBUNIT C2 (1 of 2)	AT1G19910	ATVHA-C2,AVA-2PE,AVA-P2	ATPase, F0/V0 complex, subunit C protein
Chr5_19957996	inter	Ptom.005G.02153	Potri.005G235400	PTHR10742:SF284 - LYSINE-SPECIFIC HISTONE DEMETHYLASE 1A (1 of 2)	AT4G16310	LDL3	LSD1-like 3
Chr5_19957996	inter	Ptom.005G.02151	Potri.005G235200	PTHR10992//PTHR10992:SF866 - ALPHA/BETA HYDROLASE FOLD-CONTAINING PROTEIN // SUBFAMILY NOT NAMED (1 of 2)	AT4G24160		alpha/beta-Hydrolases superfamily protein
Chr5_20023571	inter	Ptom.005G.02160	Potri.005G236200	calmodulin-binding family protein; [ co-ortholog (2of2) of At1g19870, ]	AT1G19870	iqd32	IQ-domain 32
Chr5_2349949	inter	Ptom.005G.00317	Potri.005G040800	similar to histone H2A; putative; similar to Strong similarity to histone H2A Cicer arietinum SP|O65759; similar to Picea abies SP|P35063; similar to ESTs gb|ATTS3874; similar to gb|T46627; similar to gb|T14194 come from this gene; [ co-ortholog (1of4) of	AT1G54690	G-H2AX,GAMMA-H2AX,H2AXB,HTA3	gamma histone variant H2AX
Chr5_406496	inter	Ptom.005G.00057	Potri.005G006500	GDSL-motif lipase/hydrolase family protein; similar to similarity to early early nodulin ENOD8 (Medicago sativa) GI:304037; similar to lanatoside 15'-O-acetylesterase (Digitalis lanata) GI:3688284; similar to elicitor-induced glycoprotein iEP4 (Daucus car	AT1G09390		GDSL-like Lipase/Acylhydrolase superfamily protein
Chr5_406496	inter	Ptom.005G.00058	Potri.005G006600	PF00892 - EamA-like transporter family (EamA) (1 of 55)	AT1G09380		nodulin MtN21 /EamA-like transporter family protein
Chr5_4147821	inter	Ptom.005G.00548	Potri.005G065100	PTHR13533:SF5 - PROTEIN TRICHOME BIREFRINGENCE-LIKE 14-RELATED (1 of 3)	AT5G20680
Chr5_4147821	inter	Ptom.005G.00546	Potri.005G064800		AT5G64010
Chr5_4388636	inter	Ptom.005G.00581	Potri.005G068700	PTHR21493//PTHR21493:SF130 - CGI-141-RELATED/LIPASE CONTAINING PROTEIN // SUBFAMILY NOT NAMED (1 of 2)	AT3G52430	ATPAD4,PAD4	alpha/beta-Hydrolases superfamily protein
Chr5_5040770	inter	Ptom.005G.00660	Potri.005G076100	PF00168 - C2 domain (C2) (1 of 123)	AT5G65030
Chr5_5040770	inter	Ptom.005G.00661	Potri.005G076200	PTHR11384//PTHR11384:SF30 - ATP-BINDING CASSETTE, SUB-FAMILY D MEMBER // SUBFAMILY NOT NAMED (1 of 2)	AT4G39850	ACN2,AtABCD1,CTS,PED3,PXA1	peroxisomal ABC transporter 1
Chr5_5040770	inter	Ptom.005G.00659	Potri.005G076000	similar to expressed protein in Arabidopsis thaliana; [ co-ortholog (2of2) of At4g39860, At2g22270, ]	AT4G39860
Chr5_6242072	inter	Ptom.005G.00816	Potri.007G073000	PTHR11945:SF242 - PROTEIN TRANSPARENT TESTA 16 (1 of 4)	AT5G23260	ABS,AGL32,TT16	K-box region and MADS-box transcription factor family protein
Chr5_8248801	inter	Ptom.005G.01020	Potri.005G112200	PTHR31356:SF8 - L-ASCORBATE PEROXIDASE 5, PEROXISOMAL (1 of 1)	AT4G35000	APX3	ascorbate peroxidase 3
Chr5_8248801	inter	Ptom.005G.01019	Potri.005G112100	similar to male sterility MS5; putative; similar to male sterility MS5 (Arabidopsis thaliana) GI:3859112; [ ortholog of At3g51280,]	AT3G51280		Tetratricopeptide repeat (TPR)-like superfamily protein
Chr5_8496950	exon	Ptom.005G.01044	Potri.007G012400	PTHR23070//PTHR23070:SF21 - BCS1 AAA-TYPE ATPASE // SUBFAMILY NOT NAMED (1 of 6)
Chr5_8496950	exon	Ptom.005G.01042	Potri.005G115000	similar to Expressed protein in Arabidopsis thaliana; [ ortholog of At2g17972,]	AT2G17972
Chr5_8496950	exon	Ptom.005G.01043	Potri.005G115100	zinc finger (Ran-binding) family protein; [ ortholog of At2g17975,]	AT2G17975		zinc finger (Ran-binding) family protein
Chr5_9513295	inter	Ptom.005G.01155	Potri.005G125000	PF06708 - Protein of unknown function (DUF1195) (DUF1195) (1 of 3)	AT4G36660		Protein of unknown function (DUF1195)
Chr5_9513295	inter	Ptom.005G.01156	Potri.005G125200	PTHR33057:SF28 - OVATE FAMILY PROTEIN 7 (1 of 4)	AT2G18500	ATOFP7,OFP7	ovate family protein 7
Chr5_9753051	inter	Ptom.005G.01175	Potri.005G128000	PTHR13778//PTHR13778:SF12 - GLYCOSYLTRANSFERASE 8 DOMAIN-CONTAINING PROTEIN // SUBFAMILY NOT NAMED (1 of 2)	AT3G50760	GATL2	galacturonosyltransferase-like 2
Chr5_9753051	inter	Ptom.005G.01176
Chr6_10318423	promoter	Ptom.006G.01222	Potri.006G130200	similar to DNA-binding protein S1FA3.; [ co-ortholog (1of2) of At3g09735, ]	AT2G37120		S1FA-like DNA-binding protein
Chr6_10318423	promoter	Ptom.006G.01223	Potri.006G130300	similar to expressed protein in Arabidopsis thaliana; similar to DUF614; [ co-ortholog (1of2) of At2g37110, ]	AT2G37110		PLAC8 family protein
Chr6_10318423	promoter	Ptom.006G.01224	Potri.006G130400		AT5G03120
Chr6_10438829	promoter	Ptom.006G.01238	Potri.006G131900	minichromosome maintenance family protein; MCM family protein; similar to SP|P49717|DNA replication licensing factor MCM4 CDC21 (homolog {Mus) {musculus} ; [ co-ortholog (1of2) of At3g09660, ]	AT3G09660	MCM8	minichromosome maintenance 8
Chr6_10438829	promoter	Ptom.006G.01237
Chr6_10438829	promoter	Ptom.006G.01236	Potri.016G085600		AT3G53320
Chr6_1089356	inter	Ptom.006G.00140	Potri.006G015500	KOG3399 - Predicted Yippee-type zinc-binding protein (1 of 11)	AT3G08990		Yippee family putative zinc-binding protein
Chr6_1089356	inter	Ptom.006G.00142
Chr6_11283709	inter	Ptom.006G.01325	Potri.006G140000	K09705 - hypothetical protein (K09705) (1 of 1)	AT1G19130
Chr6_11283709	inter	Ptom.006G.01326	Potri.006G140100		AT1G72490
Chr6_12075850	promoter	Ptom.006G.01392	Potri.006G146800	KOG4452 - Predicted membrane protein (1 of 2)	AT4G29735
Chr6_12320138	promoter	Ptom.006G.01415	Potri.006G149500	3.4.13.9 - Xaa-Pro dipeptidase / X-Pro dipeptidase (1 of 1)	AT4G29490		Metallopeptidase M24 family protein
Chr6_12320138	promoter	Ptom.006G.01414	Potri.006G149400	K11434 - protein arginine N-methyltransferase 1 (PRMT1) (1 of 3)	AT4G29510	ATPRMT11,ATPRMT1B,PRMT11,PRMT1B	arginine methyltransferase 11
Chr6_1276869	inter	Ptom.006G.00167		K00430 peroxidase [EC:1.11.1.7] | (RefSeq) peroxidase 3 (A)
Chr6_13489448	inter	Ptom.006G.01500	Potri.006G156300
Chr6_13999936	inter	Ptom.006G.01529	Potri.006G166500	transducin family protein; WD-40 repeat family protein; similar to G-beta repeat (5 copies; similar to 2 below cutoff); similar to related to LACK protective antigen (GI:13625467) (Leishmania donovani); [ co-ortholog (1of3) of At3g26480, At2g18900, ]	AT2G18900		Transducin/WD40 repeat-like superfamily protein
Chr6_13999936	inter	Ptom.006G.01528
Chr6_14355219	inter	Ptom.006G.01540	Potri.006G167901	4.1.1.39 - Ribulose-bisphosphate carboxylase / RuBP carboxylase (1 of 10)	AT5G38410
Chr6_14693282	inter	Ptom.006G.01563	Potri.006G171300	PTHR10334:SF204 - ALLERGEN V5/TPX-1-RELATED FAMILY PROTEIN-RELATED (1 of 2)	AT4G30320		CAP (Cysteine-rich secretory proteins, Antigen 5, and Pathogenesis-related 1 protein) superfamily protein
Chr6_14693282	inter	Ptom.006G.01562	Potri.006G171100	PTHR11926//PTHR11926:SF221 - GLUCOSYL/GLUCURONOSYL TRANSFERASES // SUBFAMILY NOT NAMED (1 of 3)	AT5G17050	UGT78D2	UDP-glucosyl transferase 78D2
Chr6_14897043	inter	Ptom.006G.01573	Potri.018G096200	K11097 - small nuclear ribonucleoprotein E (SNRPE, SME) (1 of 2)	AT4G30330		Small nuclear ribonucleoprotein family protein
Chr6_15151792	inter	Ptom.006G.01595	Potri.006G179300	PTHR22595//PTHR22595:SF33 - CHITINASE-RELATED // SUBFAMILY NOT NAMED (1 of 3)	AT2G18660	PNP-A	plant natriuretic peptide A
Chr6_15348620	intron	Ptom.006G.01618	Potri.006G181600	similar to 60S ribosomal protein L11 (RPL11A); similar to encodes a cytosolic ribosomal protein L16; similar to which is a constituent of 60S large ribosomal complex. Gene is expressed in root stele and anthers and expression is induced by auxin treatment	AT5G45775		Ribosomal L5P family protein
Chr6_15348620	inter	Ptom.006G.01617	Potri.006G181400	ubiquitin family protein; ubiquitin family protein; ubiquitin family protein; [ ortholog of At5g57860,]	AT5G57860
Chr6_15356853	intron	Ptom.006G.01618	Potri.006G181600	similar to 60S ribosomal protein L11 (RPL11A); similar to encodes a cytosolic ribosomal protein L16; similar to which is a constituent of 60S large ribosomal complex. Gene is expressed in root stele and anthers and expression is induced by auxin treatment	AT5G45775		Ribosomal L5P family protein
Chr6_15648076	inter	Ptom.006G.01644	Potri.006G185100	similar to leucine-rich repeat transmembrane protein kinase; putative; [ co-ortholog (2of2) of At2g24230, ]	AT2G24230		Leucine-rich repeat protein kinase family protein
Chr6_16029505	exon	Ptom.006G.01679	Potri.006G188400	PTHR11177:SF219 - CHITINASE-LIKE PROTEIN-RELATED (1 of 2)	AT4G19810		Glycosyl hydrolase family protein with chitinase insertion domain
Chr6_16029505	exon	Ptom.006G.01680	Potri.006G188600	similar to ATPase 6; similar to plasma membrane-type (EC 3.6.3.6) (Proton pump 6).; [ co-ortholog (1of4) of At2g07560, At3g42640, ]	AT3G42640	AHA8,HA8	H(+)-ATPase 8
Chr6_16029505	exon	Ptom.006G.01678	Potri.006G188300	similar to class V chitinase. [ORG:Momordica charantia]; [ co-ortholog (1of2) of AAM18075, ]	AT4G19810		Glycosyl hydrolase family protein with chitinase insertion domain
Chr6_16800529	exon	Ptom.006G.01761	Potri.006G194700	PF13912 - C2H2-type zinc finger (zf-C2H2_6) (1 of 48)	AT3G09290
Chr6_17200019	intron	Ptom.006G.01803	Potri.006G199000	similar to expressed protein in Arabidopsis thaliana; similar to DUF593; [ co-ortholog (2of2) of At5g06560, At3g54740, At3g11850, ]	AT5G06560		Protein of unknown function, DUF593
Chr6_17200019	intron	Ptom.006G.01802	Potri.006G198900
Chr6_17521351	inter	Ptom.006G.01840	Potri.006G202900	similar to expressed protein in Arabidopsis thaliana; similar to predicted proteins; similar to Arabidopsis thaliana; [ ortholog of At4g10800,At3g05675,]	AT3G05675		BTB/POZ domain-containing protein
Chr6_17626691	inter	Ptom.006G.01848	Potri.006G203700	similar to diadenosine 5'; similar to 5'''-P1; similar to P4-tetraphosphate hydrolase; putative; similar to diadenosine 5''; similar to 5'''-P1; similar to P4-tetraphosphate hydrolase from (Lupinus angustifolius) GI:1888557; similar to (Hordeum vulgare su	AT5G06340	ATNUDX27,NUDX27	nudix hydrolase homolog 27
Chr6_17626691	inter	Ptom.006G.01847	Potri.011G095700	similar to hypothetical protein; [ co-ortholog (1of2) of At5g27010, At4g04680, At5g06350, ]	AT5G06350		ARM repeat superfamily protein
Chr6_17626691	inter	Ptom.006G.01846	Potri.006G203500	K00924 kinase [EC:2.7.1.-] | (RefSeq) hypothetical protein (A)	AT2G01820		Leucine-rich repeat protein kinase family protein
Chr6_18302748	promoter	Ptom.006G.01933	Potri.006G214800	K15728 - phosphatidate phosphatase LPIN (LPIN) (1 of 3)	AT3G09560
Chr6_18302748	promoter	Ptom.006G.01928	Potri.006G214600	K01184 polygalacturonase [EC:3.2.1.15] | (RefSeq) polygalacturonase (A)	AT5G02620	ANK1,ATANK1	ankyrin-like1
Chr6_18302748	promoter	Ptom.006G.01930	Potri.006G214600		AT1G07710		Ankyrin repeat family protein
Chr6_18302748	promoter	Ptom.006G.01931	Potri.016G080800
Chr6_18302748	promoter	Ptom.006G.01929	Potri.006G214600	K15503 serine/threonine-protein phosphatase 6 regulatory ankyrin repeat subunit B | (RefSeq) ankyrin repeat-containing protein At5g02620-like (A)	AT1G07710		Ankyrin repeat family protein
Chr6_18614622	inter	Ptom.006G.01981	Potri.006G219100		AT1G72510		Protein of unknown function (DUF1677)
Chr6_18692305	inter	Ptom.006G.01991	Potri.006G220000	K10357 myosin V | (RefSeq) myosin-15 isoform X1 (A)	AT4G33200
Chr6_18692305	inter	Ptom.006G.01990
Chr6_18692305	inter	Ptom.006G.01992	Potri.006G220000	K10357 myosin V | (RefSeq) myosin-15 isoform X1 (A)	AT4G33200
Chr6_18779445	promoter	Ptom.006G.02007	Potri.018G020400	PTHR12663:SF3 - ASPARTYL BETA-HYDROXYLASE N-TERMINAL REGION DOMAIN-CONTAINING PROTEIN-RELATED (1 of 4)	AT4G31880
Chr6_18779445	promoter	Ptom.006G.02008	Potri.006G220800	similar to expressed protein in Arabidopsis thaliana; [ ortholog of At2g26340,]	AT2G26340
Chr6_18779445	promoter	Ptom.006G.02005	Potri.006G220700	K15082 DNA repair protein RAD7 | (RefSeq) hypothetical protein (A)	AT1G02180		ferredoxin-related
Chr6_18779445	promoter	Ptom.006G.02006	Potri.006G220700	K15082 DNA repair protein RAD7 | (RefSeq) hypothetical protein (A)	AT1G02180		ferredoxin-related
Chr6_18874957	promoter	Ptom.006G.02018	Potri.006G221500	PTHR10641//PTHR10641:SF508 - MYB-LIKE DNA-BINDING PROTEIN MYB // SUBFAMILY NOT NAMED (1 of 1)	AT5G35550	ATMYB123,ATTT2,MYB123,TT2	Duplicated homeodomain-like superfamily protein
Chr6_18874957	promoter	Ptom.006G.02017	Potri.006G221400	K01051 pectinesterase [EC:3.1.1.11] | (RefSeq) probable pectinesterase/pectinesterase inhibitor 58 (A)	AT1G76890	AT-GT2,GT2	Duplicated homeodomain-like superfamily protein
Chr6_21069526	inter	Ptom.006G.02303	Potri.018G043500	K11159 - carotenoid cleavage dioxygenase (K11159) (1 of 7)	AT3G63520	ATCCD1,ATNCED1,CCD1,NCED1	carotenoid cleavage dioxygenase 1
Chr6_21069526	inter	Ptom.006G.02302	Potri.006G239000	K18789 xylogalacturonan beta-1,3-xylosyltransferase [EC:2.4.2.41] | (RefSeq) probable glycosyltransferase At5g20260 (A)	AT4G32790
Chr6_21377030	intron	Ptom.006G.02349	Potri.006G243200	K03978 - GTP-binding protein (engB) (1 of 3)	AT5G11480		P-loop containing nucleoside triphosphate hydrolases superfamily protein
Chr6_21377030	intron	Ptom.006G.02350	Potri.006G243400	similar to flavin-containing monooxygenase; similar to FMO (YUCCA2); similar to gi:16555354; [ co-ortholog (1of2) of At5g25620, At4g13260, ]	AT5G25620	YUC6	Flavin-binding monooxygenase family protein
Chr6_21678326	inter	Ptom.006G.02413	Potri.006G247500	similar to expressed protein in Arabidopsis thaliana; [ co-ortholog (2of2) of At4g32570, ]	AT4G32570	TIFY8	TIFY domain protein 8
Chr6_21678326	inter	Ptom.006G.02414	Potri.006G247700	similar to probable gibberellin 3 beta-hydroxylase (EC 1.14.99.-) - winter squash. [ORG:Cucurbita maxima]; [ co-ortholog (2of2) of T10528, AAB64347, AAF80661, ]	AT1G15550	ATGA3OX1,GA3OX1,GA4	gibberellin 3-oxidase 1
Chr6_22110302	inter	Ptom.006G.02485	Potri.006G254100	similar to grr1. [ORG:Glycine max]; [ co-ortholog (1of2) of T08604, AAB70660, At2g25490, ]	AT2G25490	EBF1,FBL6	EIN3-binding F box protein 1
Chr6_22110302	inter	Ptom.006G.02486	Potri.006G254100	similar to grr1. [ORG:Glycine max]; [ co-ortholog (1of2) of T08604, AAB70660, At2g25490, ]	AT2G25490	EBF1,FBL6	EIN3-binding F box protein 1
Chr6_22110302	inter	Ptom.006G.02487	Potri.006G254200	similar to Photosystem I reaction center subunit psaK; similar to chloroplast precursor (Photosystem I subunit X) (PSI-K).; [ co-ortholog (1of2) of At1g30380, ]	AT1G30380	PSAK	photosystem I subunit K
Chr6_2255571	inter	Ptom.006G.00288	Potri.006G036100	PF02458 - Transferase family (Transferase) (1 of 148)	AT3G26040		HXXXD-type acyl-transferase family protein
Chr6_2255571	inter	Ptom.006G.00287	Potri.006G036000	PTHR11802//PTHR11802:SF94 - SERINE PROTEASE FAMILY S10 SERINE CARBOXYPEPTIDASE // SUBFAMILY NOT NAMED (1 of 8)	AT1G28110	SCPL45	serine carboxypeptidase-like 45
Chr6_23153273	promoter	Ptom.006G.02629	Potri.006G267300	PTHR21266:SF29 - PROTEIN TIC 55, CHLOROPLASTIC (1 of 3)	AT2G24820	TIC55-II	translocon at the inner envelope membrane of chloroplasts 55-II
Chr6_23153273	promoter	Ptom.006G.02630	Potri.006G267400	PTHR31235:SF9 - PEROXIDASE 18-RELATED (1 of 2)	AT2G24800		Peroxidase superfamily protein
Chr6_23153273	promoter	Ptom.006G.02632	Potri.006G267500	similar to Eukaryotic translation initiation factor 3 subunit 9 (eIF-3 eta) (eIF3 p110) (eIF3b) (p82).; [ co-ortholog (2of2) of At5g25780, At5g27640, At1g49015, ]	AT5G27640	ATEIF3B-1,ATTIF3B1,EIF3B,EIF3B-1,TIF3B1	translation initiation factor 3B1
Chr6_23153273	promoter	Ptom.006G.02631
Chr6_234060	promoter	Ptom.006G.00039	Potri.016G004200	K19269 - phosphoglycolate phosphatase (PGP, PGLP) (1 of 3)	AT5G47760	ATPGLP2,ATPK5,PGLP2	2-phosphoglycolate phosphatase 2
Chr6_234060	promoter	Ptom.006G.00040	Potri.006G003600	similar to expressed protein in Arabidopsis thaliana; [ co-ortholog (2of2) of At1g60870, ]	AT1G60870	MEE9	maternal effect embryo arrest 9
Chr6_234060	promoter	Ptom.006G.00037	Potri.006G003400	similar to farnesyl-pyrophosphate synthetase fps2 - white lupine. [ORG:Lupinus albus]; [ co-ortholog (1of2) of At5g47770, S66471, P49352, At4g17190, ]	AT5G47770	FPS1	farnesyl diphosphate synthase 1
Chr6_234060	promoter	Ptom.006G.00038	Potri.006G003400	similar to farnesyl-pyrophosphate synthetase fps2 - white lupine. [ORG:Lupinus albus]; [ co-ortholog (1of2) of At5g47770, S66471, P49352, At4g17190, ]	AT4G17190	FPS2	farnesyl diphosphate synthase 2
Chr6_2567548	promoter	Ptom.006G.00322	Potri.006G039300	PTHR11926:SF369 - UDP-GLYCOSYLTRANSFERASE 76C2-RELATED (1 of 1)	AT3G11340		UDP-Glycosyltransferase superfamily protein
Chr6_2567548	promoter	Ptom.006G.00321	Potri.006G039200	K22733 magnesium transporter | (RefSeq) microtubule-associated protein 70-5-like (A)	AT1G68060	ATMAP70-1,MAP70-1	microtubule-associated proteins 70-1
Chr6_2593696	promoter	Ptom.006G.00325	Potri.006G039600	PF01535//PF13812 - PPR repeat (PPR) // Pentatricopeptide repeat domain (PPR_3) (1 of 13)	AT1G80270
Chr6_2593696	promoter	Ptom.006G.00324	Potri.006G039500	PTHR22762//PTHR22762:SF91 - ALPHA-GLUCOSIDASE // SUBFAMILY NOT NAMED (1 of 1)	AT3G45940		Glycosyl hydrolases family 31 protein
Chr6_2908485	promoter	Ptom.006G.00362	Potri.006G043700	similar to Calmodulin-like protein.; [ co-ortholog (2of2) of At2g41410, At3g10190, ]	AT3G10190		Calcium-binding EF-hand family protein
Chr6_4064009	promoter	Ptom.006G.00526	Potri.006G058700	PTHR10024:SF236 - ANTHRANILATE PHOSPHORIBOSYLTRANSFERASE-LIKE PROTEIN (1 of 2)	AT5G48060		C2 calcium/lipid-binding plant phosphoribosyltransferase family protein
Chr6_4064009	promoter	Ptom.006G.00525	Potri.006G058700	PTHR10024:SF236 - ANTHRANILATE PHOSPHORIBOSYLTRANSFERASE-LIKE PROTEIN (1 of 2)	AT5G06850		C2 calcium/lipid-binding plant phosphoribosyltransferase family protein
Chr6_4064009	promoter	Ptom.006G.00527	Potri.006G058800	K14431 transcription factor TGA | (RefSeq) bZIP transcription factor TGA10 isoform X1 (A)	AT5G06839	bZIP65,TGA10	bZIP transcription factor family protein
Chr6_4102472	promoter	Ptom.006G.00533	Potri.006G059300	mitochondrial import inner membrane translocase subunit Tim17/Tim22/Tim23 family protein; weakly similar to SP|P25710|NADH ubiquinone-oxidoreductase 21 3.kDa subunit EC (1 6.5.3.EC) (1 6.99.3.{Neurospora) {crassa} ; similar to SP|Q12328 Mitochondrial impo	AT2G42210
Chr6_4102472	promoter	Ptom.006G.00534	Potri.006G059500	PTHR14894 - CDK5 REGULATORY SUBUNIT-ASSOCIATED PROTEIN 3 (1 of 1)	AT5G06830
Chr6_4102472	promoter	Ptom.006G.00531	Potri.006G059200	similar to rhodanese-like domain-containing protein; similar to rhodanese-like domain containing protein; [ ortholog of At2g42220,]	AT2G42220		Rhodanese/Cell cycle control phosphatase superfamily protein
Chr6_4102472	promoter	Ptom.006G.00532	Potri.006G059400
Chr6_5786802	inter	Ptom.006G.00746	Potri.006G081800	PTHR22847:SF387 - GENERAL TRANSCRIPTIONAL COREPRESSOR TUPA (1 of 1)	AT5G24710		Transducin/WD40 repeat-like superfamily protein
Chr6_5786802	inter	Ptom.006G.00747	Potri.006G081800	PTHR22847:SF387 - GENERAL TRANSCRIPTIONAL COREPRESSOR TUPA (1 of 1)	AT5G24710		Transducin/WD40 repeat-like superfamily protein
Chr6_5786802	inter	Ptom.006G.00750	Potri.006G082100	similar to expressed protein in Arabidopsis thaliana; similar to expressed protein in Arabidopsis thaliana; [ ortholog of At3g53670,At2g37480,]	AT2G37480
Chr6_6004560	promoter	Ptom.006G.00782	Potri.006G084800	2.4.1.256 - Dolichyl-P-Glc:Glc(2)Man(9)GlcNAc(2)-PP-dolichol alpha-1,2- glucosyltransferase / Dol-P-Glc:Glc(2)Man(9)GlcNAc(2)-PP-Dol alpha-1,2-glucosyltransferase (1 of 1)	AT5G02410		DIE2/ALG10 family
Chr6_6004560	promoter	Ptom.006G.00781	Potri.006G084700	PTHR33142:SF6 - EXPRESSED PROTEIN (1 of 3)	AT5G02420
Chr6_6004560	promoter	Ptom.006G.00780	Potri.006G084600	WD-40 repeat family protein; [ ortholog of At2g37670,]	AT2G37670		Transducin/WD40 repeat-like superfamily protein
Chr6_6600429	inter	Ptom.006G.00838	Potri.006G088700		AT2G38870		Serine protease inhibitor, potato inhibitor I-type family protein
Chr6_715296	intron	Ptom.006G.00108	Potri.006G011300	PTHR11214:SF92 - BETA-1,3-GALACTOSYLTRANSFERASE 20-RELATED (1 of 2)	AT1G27120
Chr6_7810260	promoter	Ptom.006G.00969	Potri.016G122200	K08059 - interferon, gamma-inducible protein 30 (IFI30, GILT) (1 of 7)	AT4G12890
Chr6_7810260	promoter	Ptom.006G.00970	Potri.006G103200	similar to lectin protein kinase; putative; similar to receptor lectin kinase 3 (Arabidopsis thaliana) gi|4100060|gb|AAD00733|; similar to protein kinase domain containing protein; similar to legume lectins alpha and beta domain containing protein; [ orth	AT5G01550	LECRKA4.2	lectin receptor kinase a4.1
Chr6_810532	inter	Ptom.006G.00122	Potri.006G012000	K15030 translation initiation factor 3 subunit M | (RefSeq) F-box protein At4g22390-like isoform X2 (A)	AT4G12560	CPR30	F-box and associated interaction domains-containing protein
Chr6_8488737	promoter	Ptom.006G.01049	Potri.006G111300	PF11891 - Domain of unknown function (DUF3411) (DUF3411) (1 of 10)	AT3G08640		Protein of unknown function (DUF3411)
Chr6_8488737	promoter	Ptom.006G.01050
Chr6_8945484	inter	Ptom.006G.01102	Potri.006G117200	similar to leucine-rich repeat transmembrane protein kinase; putative; [ ortholog of At2g36570,]	AT2G36570		Leucine-rich repeat protein kinase family protein
Chr6_8945484	inter	Ptom.006G.01100	Potri.006G117000	K18081 myotubularin-related protein 1/2 [EC:3.1.3.64 3.1.3.95] | (RefSeq) phosphatidylinositol-3-phosphatase myotubularin-2-like (A)	AT5G04550		Protein of unknown function (DUF668)
Chr6_9033780	promoter	Ptom.006G.01109	Potri.006G117900	similar to expressed protein in Arabidopsis thaliana; [ ortholog of At2g36630,]	AT2G36630		Sulfite exporter TauE/SafE family protein
Chr6_9033780	promoter	Ptom.006G.01110
Chr6_9480338	promoter	Ptom.006G.01149	Potri.006G122400	PTHR21576//PTHR21576:SF18 - UNCHARACTERIZED NODULIN-LIKE PROTEIN // SUBFAMILY NOT NAMED (1 of 2)	AT2G39210		Major facilitator superfamily protein
Chr6_9480338	promoter	Ptom.006G.01148	Potri.006G122200	PTHR36737:SF1 - EXPRESSED PROTEIN (1 of 1)	AT2G36835
Chr6_9487253	promoter	Ptom.006G.01149	Potri.006G122400	PTHR21576//PTHR21576:SF18 - UNCHARACTERIZED NODULIN-LIKE PROTEIN // SUBFAMILY NOT NAMED (1 of 2)	AT2G39210		Major facilitator superfamily protein
Chr6_9490518	promoter	Ptom.006G.01149	Potri.006G122400	PTHR21576//PTHR21576:SF18 - UNCHARACTERIZED NODULIN-LIKE PROTEIN // SUBFAMILY NOT NAMED (1 of 2)	AT2G39210		Major facilitator superfamily protein
Chr6_9497169	promoter	Ptom.006G.01149	Potri.006G122400	PTHR21576//PTHR21576:SF18 - UNCHARACTERIZED NODULIN-LIKE PROTEIN // SUBFAMILY NOT NAMED (1 of 2)	AT2G39210		Major facilitator superfamily protein
Chr6_9552648	inter	Ptom.006G.01155		K17550 protein phosphatase 1 regulatory subunit 7 | (RefSeq) receptor-like protein 9b (A)
Chr6_9797029	inter	Ptom.006G.01177		K03526 (E)-4-hydroxy-3-methylbut-2-enyl-diphosphate synthase [EC:1.17.7.1 1.17.7.3] | (RefSeq) 4-hydroxy-3-methylbut-2-en-1-yl diphosphate synthase (ferredoxin), chloroplastic (A)
Chr7_10149374	inter	Ptom.007G.00975	Potri.007G118800	PF03000 - NPH3 family (NPH3) (1 of 43)	AT3G22104		Phototropic-responsive NPH3 family protein
Chr7_10149374	inter	Ptom.007G.00976	Potri.007G119000	PF03514 - GRAS domain family (GRAS) (1 of 103)	AT3G49950		GRAS family transcription factor
Chr7_10929376	intron	Ptom.007G.01080	Potri.007G130600	PF00646//PF07734 - F-box domain (F-box) // F-box associated (FBA_1) (1 of 15)	AT3G07870		F-box and associated interaction domains-containing protein
Chr7_10929376	intron	Ptom.007G.01082	Potri.007G130600	PF00646//PF07734 - F-box domain (F-box) // F-box associated (FBA_1) (1 of 15)
Chr7_10929376	intron	Ptom.007G.01081	Potri.T088000	PF00646//PF08268 - F-box domain (F-box) // F-box associated domain (FBA_3) (1 of 10)
Chr7_10929376	intron	Ptom.007G.01083
Chr7_11319439	promoter	Ptom.007G.01144	Potri.007G135500	PF00046//PF02791//PF05066//PF15612//PF15613//PF15614 - Homeobox domain (Homeobox) // DDT domain (DDT) // HB1, ASXL, restriction endonuclease HTH domain (HARE-HTH) // WSTF, HB1, Itc1p, MBD9 motif 1 (WHIM1) // WSTF, HB1, Itc1p, MBD9 motif 2 (WHIM2) // WSTF, HB1, Itc1p, MBD9 motif 3 (WHIM3) (1 of 2)	AT5G44180		Homeodomain-like transcriptional regulator
Chr7_11319439	promoter	Ptom.007G.01143
Chr7_12530569	intron	Ptom.007G.01273	Potri.007G072000	K06950 - uncharacterized protein (K06950) (1 of 1)	AT1G17330		Metal-dependent phosphohydrolase
Chr7_12539547	intron	Ptom.007G.01273	Potri.007G072000	K06950 - uncharacterized protein (K06950) (1 of 1)	AT1G17330		Metal-dependent phosphohydrolase
Chr7_12542830	intron	Ptom.007G.01273	Potri.007G072000	K06950 - uncharacterized protein (K06950) (1 of 1)	AT1G17330		Metal-dependent phosphohydrolase
Chr7_12549772	intron	Ptom.007G.01273	Potri.007G072000	K06950 - uncharacterized protein (K06950) (1 of 1)	AT1G17330		Metal-dependent phosphohydrolase
Chr7_12554809	intron	Ptom.007G.01273	Potri.007G072000	K06950 - uncharacterized protein (K06950) (1 of 1)	AT1G17330		Metal-dependent phosphohydrolase
Chr7_12560175	intron	Ptom.007G.01273	Potri.007G072000	K06950 - uncharacterized protein (K06950) (1 of 1)	AT1G17330		Metal-dependent phosphohydrolase
Chr7_13442004	inter	Ptom.007G.01368	Potri.007G081000	similar to shikimate kinase. [ORG:Cucumis sativus]; [ co-ortholog (1of2) of At4g39540, At2g21940, AAT02351, ]	AT2G21940	ATSK1,SK1	shikimate kinase 1
Chr7_2480034	promoter	Ptom.007G.00329	Potri.007G032600
Chr7_276660	inter	Ptom.007G.00046	Potri.007G004600	K01414 - oligopeptidase A [EC:3.4.24.70] (prlC) (1 of 4)	AT5G65620		Zincin-like metalloproteases family protein
Chr7_276660	inter	Ptom.007G.00044	Potri.007G004300	PF00069//PF00139 - Protein kinase domain (Pkinase) // Legume lectin domain (Lectin_legB) (1 of 45)	AT5G10530		Concanavalin A-like lectin protein kinase family protein
Chr7_276660	inter	Ptom.007G.00045
Chr7_3974222	inter	Ptom.007G.00428	Potri.007G041900	K03006 DNA-directed RNA polymerase II subunit RPB1 [EC:2.7.7.6] | (RefSeq) DNA-directed RNA polymerase II subunit RPB1-like (A)	AT3G50610
Chr7_3994881	inter	Ptom.007G.00429	Potri.007G041700	K12472 epidermal growth factor receptor substrate 15 | (RefSeq) filaggrin-like (A)	AT2G23440
Chr7_5966868	inter	Ptom.007G.00584	Potri.007G055900	K02898 - large subunit ribosomal protein L26e (RP-L26e, RPL26) (1 of 3)	AT3G49910		Translation protein SH3-like family protein
Chr7_5966868	inter	Ptom.007G.00585	Potri.007G056000	PTHR27002:SF139 - CYSTEINE-RICH RECEPTOR-LIKE PROTEIN KINASE 43-RELATED (1 of 1)	AT4G28670		Protein kinase family protein with domain of unknown function (DUF26)
Chr7_5966868	inter	Ptom.007G.00583	Potri.007G055600	similar to VDAC2.1. [ORG:Lotus corniculatus var. japonicus]; [ co-ortholog (2of2) of AAQ87022, At5g67500, At3g49920, ]	AT5G67500	ATVDAC2,VDAC2	voltage dependent anion channel 2
Chr7_8376058	intron	Ptom.007G.00749	Potri.007G095400	PTHR33109:SF3 - EPIDERMAL PATTERNING FACTOR-LIKE PROTEIN 1 (1 of 2)	AT5G10310
Chr7_8376058	intron	Ptom.007G.00746
Chr7_8376058	intron	Ptom.007G.00747
Chr7_8376058	intron	Ptom.007G.00750
Chr7_8792061	inter	Ptom.007G.00797	Potri.007G099800	similar to beta-galactosidase. [ORG:Cicer arietinum]; [ co-ortholog (5of5) of AAG12249, AAR27062, CAA10128, AAF67342, ]	AT5G63810	BGAL10	beta-galactosidase 10
Chr7_8792061	inter	Ptom.007G.00796	Potri.007G099700	K22038 volume-regulated anion channel | (RefSeq) TMV resistance protein N-like (A)	AT5G36930		Disease resistance protein (TIR-NBS-LRR class) family
Chr7_9240774	intron	Ptom.007G.00873	Potri.007G106000	SWIM zinc finger family protein; SWIM zinc finger family protein; [ ortholog of At1g60560,]	AT1G60560		SWIM zinc finger family protein
Chr7_9607601	inter	Ptom.007G.00909	Potri.007G109900	PTHR10615:SF112 - HISTONE-LYSINE N-METHYLTRANSFERASE ATXR5 (1 of 5)	AT5G09790	ATXR5,SDG15	ARABIDOPSIS TRITHORAX-RELATED PROTEIN 5
Chr7_9607601	inter	Ptom.007G.00910	Potri.007G110000	K15503 serine/threonine-protein phosphatase 6 regulatory ankyrin repeat subunit B | (RefSeq) ankyrin repeat-containing protein At5g02620 (A)	AT3G18670		Ankyrin repeat family protein
Chr7_9764425	inter	Ptom.007G.00922	Potri.007G112000	K14488 - SAUR family protein (SAUR) (1 of 74)	AT4G34780		SAUR-like auxin-responsive protein family
Chr7_9764425	inter	Ptom.007G.00923	Potri.007G112300		AT4G05440	EDA35	temperature sensing protein-related
Chr7_9873040	inter	Ptom.007G.00940	Potri.017G047300	MADS-box family protein; [ co-ortholog (1of2) of At2g24840, ]	AT2G24840	AGL61,DIA	AGAMOUS-like 61
Chr7_9873040	inter	Ptom.007G.00941	Potri.013G111600
Chr7_996011	inter	Ptom.007G.00151	Potri.007G014200	similar to HISTONE H1-3; [ co-ortholog (2of2) of At2g18050, ]	AT2G18050	HIS1-3	histone H1-3
Chr7_996011	inter	Ptom.007G.00152	Potri.005G235700	similar to histone H3-D. [ORG:Glycine tabacina]; [ ortholog of AAM03184,At1g19890,AAM03213,AAR13890,AAM03216,AAG24310,AAR13881,At5g10980,AAG24300,At4g40040,AAG24321,AAM03191,At4g40030,]	AT5G10980
Chr8_10288900	inter	Ptom.008G.01485	Potri.008G186200	similar to expressed protein in Arabidopsis thaliana; [ co-ortholog (1of2) of At1g67910, ]	AT1G67910
Chr8_10295953	inter	Ptom.008G.01486	Potri.008G186300	similar to AP2 domain-containing transcription factor; putative; similar to AP2 DNA-binding domain containing protein; [ co-ortholog (3of3) of At1g24590, ]	AT1G24590	DRN-LIKE,DRNL,ESR2,SOB2	DORNROSCHEN-like
Chr8_11184217	inter	Ptom.008G.01591	Potri.008G196600	NADH-ubiquinone oxidoreductase 19 kDa subunit (NDUFA8) family protein; similar to NADH-ubiquinone oxidoreductase 19 kDa subunit (EC 1.6.5.3) (EC 1.6.99.3) (Complex 1-19; [ co-ortholog (2of2) of At3g06310, At5g18800, ]	AT5G18800		Cox19-like CHCH family protein
Chr8_11184217	inter	Ptom.008G.01589	Potri.008G196500	similar to 1-deoxy-D-xylulose 5-phosphate synthase. [ORG:Pueraria montana var. lobata]; [ ortholog of AAQ84169,CAD22530,At3g21500,At4g15560,]	AT4G15560	CLA,CLA1,DEF,DXPS2,DXS	Deoxyxylulose-5-phosphate synthase
Chr8_11687635	inter	Ptom.008G.01635	Potri.008G201400	dienelactone hydrolase family protein; similar to SP|Q9ZT66|Endo 1-; similar to 3; similar to 1; similar to 4-beta-D-glucanase precursor (EC 3.2.1.-) {Zea mays}; [ co-ortholog (1of4) of At3g23600, At3g23570, ]	AT3G23600		alpha/beta-Hydrolases superfamily protein
Chr8_12497871	inter	Ptom.008G.01684	Potri.008G205900	PTHR12103:SF15 - PROTEIN Y71H10B.1, ISOFORM C (1 of 2)	AT5G48960		HAD-superfamily hydrolase, subfamily IG, 5\'-nucleotidase
Chr8_12619812	inter	Ptom.008G.01694	Potri.008G206400	similar to expressed protein in Arabidopsis thaliana; similar to expressed protein in Arabidopsis thaliana; [ co-ortholog (2of3) of At1g54770, At5g30495, ]	AT5G30495		Fcf2 pre-rRNA processing protein
Chr8_12958662	promoter	Ptom.008G.01715	Potri.008G225000	PTHR10903:SF39 - TRANSLOCASE OF CHLOROPLAST 159, CHLOROPLASTIC (1 of 1)
Chr8_13012192	inter	Ptom.008G.01720	Potri.008G221400	K00521 ferric-chelate reductase [EC:1.16.1.7] | (RefSeq) ferric reduction oxidase 7, chloroplastic-like (A)	AT3G16630	ATKINESIN-13A,KINESIN-13A	P-loop containing nucleoside triphosphate hydrolases superfamily protein
Chr8_13100072	inter	Ptom.008G.01730	Potri.010G012800	similar to PP1/PP2A phosphatases pleiotropic regulator PRL2.; [ ortholog of At3g16650,At4g15900,]	AT4G15900	PRL1	pleiotropic regulatory locus 1
Chr8_13100072	inter	Ptom.008G.01729
Chr8_1396881	inter	Ptom.008G.00239	Potri.008G027400	similar to dihydrolipoamide S-acetyltransferase; putative; similar to dihydrolipoamide acetyltransferase (E2) subunit of PDC (Arabidopsis thaliana) GI:559395; [ ortholog of At3g52200,]	AT3G52200	LTA3	Dihydrolipoamide acetyltransferase, long form protein
Chr8_4971187	inter	Ptom.008G.00764	Potri.008G108800	PF03101//PF04434//PF10551 - FAR1 DNA-binding domain (FAR1) // SWIM zinc finger (SWIM) // MULE transposase domain (MULE) (1 of 27)	AT1G10240	FRS11	FAR1-related sequence 11
Chr8_4971187	inter	Ptom.008G.00762	Potri.008G108600	similar to expressed protein in Arabidopsis thaliana; [ co-ortholog (2of3) of At5g26910, At3g05750, At3g58650, ]	AT3G58650
Chr8_4971187	inter	Ptom.008G.00763	Potri.008G108600	similar to expressed protein in Arabidopsis thaliana; [ co-ortholog (2of3) of At5g26910, At3g05750, At3g58650, ]	AT5G26910
Chr8_4971187	inter	Ptom.008G.00761	Potri.008G108600	similar to expressed protein in Arabidopsis thaliana; [ co-ortholog (2of3) of At5g26910, At3g05750, At3g58650, ]	AT5G26910
Chr8_5773606	inter	Ptom.008G.00894	Potri.008G117200	PTHR10804:SF68 - METHIONINE AMINOPEPTIDASE 1B, CHLOROPLASTIC (1 of 2)	AT1G13270	MAP1B,MAP1C	methionine aminopeptidase 1B
Chr8_5773606	inter	Ptom.008G.00895	Potri.008G117300	K10525 allene oxide cyclase [EC:5.3.99.6] | (RefSeq) allene oxide cyclase, chloroplastic (A)	AT3G25780	AOC3	allene oxide cyclase 3
Chr8_7022201	inter	Ptom.008G.01058	Potri.T059600	PTHR10766//PTHR10766:SF58 - TRANSMEMBRANE 9 SUPERFAMILY PROTEIN // SUBFAMILY NOT NAMED (1 of 9)	AT2G01970		Endomembrane protein 70 protein family
Chr8_7022201	inter	Ptom.008G.01059	Potri.T059700	similar to endomembrane protein 70; putative; similar to endomembrane protein emp70 precursor isolog GB:AAF67014 GI:7677068 (Homo sapiens); [ co-ortholog (2of7) of At1g14670, At2g01970, ]	AT1G14670		Endomembrane protein 70 protein family
Chr8_7022201	inter	Ptom.008G.01057	Potri.008G140500	similar to leucine-rich repeat transmembrane protein kinase; putative; similar to brassinosteroid insensitive protein; [ co-ortholog (1of2) of At2g01950, ]	AT2G01950	BRL2,VH1	BRI1-like 2
Chr8_7376230	exon	Ptom.008G.01099	Potri.008G144900	PTHR27008:SF40 - LEUCINE-RICH REPEAT PROTEIN KINASE-LIKE PROTEIN (1 of 2)	AT1G10850		Leucine-rich repeat protein kinase family protein
Chr8_7376230	exon	Ptom.008G.01100	Potri.008G145000		AT4G39900
Chr8_8165116	inter	Ptom.008G.01215	Potri.008G156100	similar to CXC domain containing TSO1-like protein 1 (SOL1); similar to CXC domain containing TSO1-like protein 1 (SOL1) (Arabidopsis thaliana) GI:7767427; similar to supporting cDNA gi|7767426|gb|AF205142.1|AF20514; [ co-ortholog (1of2) of At3g22780, At3	AT4G14770	ATTCX2,TCX2	TESMIN/TSO1-like CXC 2
Chr8_8257218	promoter	Ptom.008G.01224	Potri.008G157100	PTHR23291//PTHR23291:SF41 - BAX INHIBITOR-RELATED // SUBFAMILY NOT NAMED (1 of 1)	AT1G03070		Bax inhibitor-1 family protein
Chr8_8257218	promoter	Ptom.008G.01223	Potri.008G157000	similar to expressed protein in Arabidopsis thaliana; similar to expression supported by MPSS; [ ortholog of At3g22810,]	AT3G22810		Plant protein of unknown function (DUF828) with plant pleckstrin homology-like region
Chr8_8913147	inter	Ptom.008G.01298	Potri.008G165400	PTHR10209//PTHR10209:SF120 - OXIDOREDUCTASE, 2OG-FE II OXYGENASE FAMILY PROTEIN // SUBFAMILY NOT NAMED (1 of 3)	AT1G06620		2-oxoglutarate (2OG) and Fe(II)-dependent oxygenase superfamily protein
Chr8_9487656	inter	Ptom.008G.01377	Potri.008G174100	similar to beta-amylase; putative; similar to 1; similar to 4-alpha-D-glucan maltohydrolase; putative; similar to beta-amylase enzyme (Arabidopsis thaliana) GI:6065749; similar to beta-amylase PCT-BMYI from (Solanum tuberosum); [ co-ortholog (1of2) of At3	AT3G23920	BAM1,BMY7,TR-BAMY	beta-amylase 1
Chr8_9487656	inter	Ptom.008G.01375	Potri.008G174000		AT4G13520	SMAP1	small acidic protein 1
Chr8_9516651	inter	Ptom.008G.01380	Potri.008G174500	K10357 myosin V | (RefSeq) myosin-6 isoform X1 (A)	AT5G43900	ATMYA2,MYA2,XI-2,XI-6	myosin 2
Chr9_1262429	inter	Ptom.009G.00102	Potri.009G013500	3.4.22.44 - Nuclear-inclusion-a endopeptidase / Potyvirus NIa protease (1 of 1)	AT3G45230		hydroxyproline-rich glycoprotein family protein
Chr9_1262429	inter	Ptom.009G.00103	Potri.009G013600	thioredoxin family protein; similar to protein disulfide isomerase GI:5902592 from (Volvox carteri f. nagariensis); similar to GI:2708314 from Chlamydomonas reinhardtii; [ ortholog of At3g54960,]	AT5G60640	ATPDI2,ATPDIL1-4,PDI2,PDIL1-4	PDI-like 1-4
Chr9_1262429	inter	Ptom.009G.00101	Potri.009G013400	K03526 (E)-4-hydroxy-3-methylbut-2-enyl-diphosphate synthase [EC:1.17.7.1 1.17.7.3] | (RefSeq) 4-hydroxy-3-methylbut-2-en-1-yl diphosphate synthase (ferredoxin), chloroplastic (A)	AT5G60600	CLB4,CSB3,GCPE,HDS,ISPG	4-hydroxy-3-methylbut-2-enyl diphosphate synthase
Chr9_1458092	inter	Ptom.009G.00114		K04733 interleukin-1 receptor-associated kinase 4 [EC:2.7.11.1] | (RefSeq) LEAF RUST 10 DISEASE-RESISTANCE LOCUS RECEPTOR-LIKE PROTEIN KINASE-like 2.4 isoform X1 (A)
Chr9_1593850	intron	Ptom.009G.00127	Potri.006G083600	PTHR24098:SF12 - ACYL-COA N-ACYLTRANSFERASE WITH RING/FYVE/PHD-TYPE ZINC FINGER DOMAIN-CONTAINING PROTEIN (1 of 2)	AT2G37520		Acyl-CoA N-acyltransferase with RING/FYVE/PHD-type zinc finger domain
Chr9_1593850	intron	Ptom.009G.00125	Potri.007G021300	PTHR31009//PTHR31009:SF6 - S-ADENOSYL-L-METHIONINE:CARBOXYL METHYLTRANSFERASE FAMILY PROTEIN // SUBFAMILY NOT NAMED (1 of 1)	AT3G11480	ATBSMT1,BSMT1	S-adenosyl-L-methionine-dependent methyltransferases superfamily protein
Chr9_1593850	intron	Ptom.009G.00124	Potri.009G016700	similar to DNAJ heat shock N-terminal domain-containing protein; similar to J-domain protein Jiv (Bos taurus) GI:15777193; [ co-ortholog (2of2) of At5g22080, ]	AT5G22080		Chaperone DnaJ-domain superfamily protein
Chr9_2497131	inter	Ptom.009G.00219	Potri.009G026900	PTHR12542//PTHR12542:SF17 - EXOCYST COMPLEX PROTEIN EXO70 // SUBFAMILY NOT NAMED (1 of 2)	AT5G59730
Chr9_268122	inter	Ptom.009G.00013	Potri.001G176100	PTHR10209:SF174 - 2-OXOGLUTARATE (2OG) AND FE(II)-DEPENDENT OXYGENASE SUPERFAMILY PROTEIN-RELATED (1 of 2)	AT1G52800		2-oxoglutarate (2OG) and Fe(II)-dependent oxygenase superfamily protein
Chr9_268122	inter	Ptom.009G.00014	Potri.009G003400	PTHR33142:SF1 - CYCLIN-DEPENDENT PROTEIN KINASE INHIBITOR SIM-RELATED (1 of 5)	AT5G02420
Chr9_28729	inter	Ptom.009G.00001	Potri.009G001100	similar to expressed protein in Arabidopsis thaliana; [ ortholog of At1g08480,]	AT1G08480
Chr9_3284697	promoter	Ptom.009G.00336	Potri.009G050100	similar to expressed protein in Arabidopsis thaliana; [ ortholog of At1g50450,]	AT1G50450		Saccharopine dehydrogenase
Chr9_3604168	inter	Ptom.009G.00395	Potri.009G054600	xanthine dehydrogenase family protein; similar to xanthine dehydrogenase from Bos taurus; similar to GI:1620375; [ co-ortholog (1of2) of At4g34890, At4g37500, At3g04390, At4g34900, ]	AT4G34890	ATXDH1,XDH1	xanthine dehydrogenase 1
Chr9_4036305	promoter	Ptom.009G.00455	Potri.009G061100	similar to FERRIC REDUCTASE DEFECTIVE 3; similar to MANGANESE ACCUMULATOR 1; [ co-ortholog (1of2) of At3g08040, ]	AT3G08040	ATFRD3,FRD3,MAN1	MATE efflux family protein
Chr9_4036305	promoter	Ptom.009G.00454	Potri.009G061000	K23048 RING finger protein unkempt | (RefSeq) zinc finger CCCH domain-containing protein 30-like (A)	AT2G41900		CCCH-type zinc finger protein with ARM repeat domain
Chr9_4436628	inter	Ptom.009G.00511	Potri.009G067800	las1-like family protein; similar to Las1p (Saccharomyces cerevisiae) GI:495504; [ co-ortholog (2of2) of At5g12220, ]	AT5G12220		las1-like family protein
Chr9_4436628	inter	Ptom.009G.00510	Potri.009G067700	similar to dihydropyrimidinase; similar to DHPase; similar to dihydropyrimidine amidohydrolase; similar to hydantoinase (PYD2); similar to dihydropyrimidine amidohydrolase (PYD2) (Arabidopsis thaliana) GI:28194047; similar to SP|Q9EQF5|Dihydropyrimidinase	AT5G12200	PYD2	pyrimidine 2
Chr9_4507670	inter	Ptom.009G.00522	Potri.009G069100	K13083 - flavonoid 3',5'-hydroxylase (CYP75A) (1 of 2)	AT5G07990	CYP75B1,D501,TT7	Cytochrome P450 superfamily protein
Chr9_4507670	inter	Ptom.009G.00520	Potri.009G068900	similar to 10 kDa chaperonin (Protein CPN10) (Protein groES).; [ co-ortholog (2of2) of At1g14980, ]	AT1G14980	CPN10	chaperonin 10
Chr9_4507670	inter	Ptom.009G.00521
Chr9_4819138	promoter	Ptom.009G.00563	Potri.009G073200	PTHR24361:SF390 - F10K1.14 PROTEIN-RELATED (1 of 2)	AT1G07150
Chr9_6086078	promoter	Ptom.009G.00766	Potri.009G092500	KOG0296//KOG1446 - Angio-associated migratory cell protein (contains WD40 repeats) // Histone H3 (Lys4) methyltransferase complex and RNA cleavage factor II complex, subunit SWD2 (1 of 1)	AT4G34280		transducin family protein / WD-40 repeat family protein
Chr9_6574686	inter	Ptom.009G.00836	Potri.009G100200	similar to U-box domain-containing protein; similar to immediate-early fungal elicitor protein CMPG1 GI:14582200 (Petroselinum crispum); [ ortholog of At3g19380,At1g49780,]	AT1G49780	PUB26	plant U-box 26
Chr9_6574686	inter	Ptom.009G.00835	Potri.009G100100	K10635 E3 ubiquitin-protein ligase Arkadia [EC:2.3.2.27] | (RefSeq) E3 ubiquitin-protein ligase MBR2 (A)	AT2G15530		RING/U-box superfamily protein
Chr9_6689587	promoter	Ptom.009G.00855	Potri.009G101900	similar to AT4g34410 mRNA; similar to AP2 domain-containing transcription factor; putative; similar to ethylene-responsive element binding protein homolog; similar to Stylosanthes hamata; similar to U91857; [ co-ortholog (1of2) of At4g34410, ]	AT4G34410	RRTF1	redox responsive transcription factor 1
Chr9_6689587	promoter	Ptom.009G.00854
Chr9_6927110	inter	Ptom.009G.00895	Potri.009G106200	similar to SQUINT; [ co-ortholog (1of2) of At2g15790, ]	AT2G15790	CYP40,SQN	peptidyl-prolyl cis-trans isomerase / cyclophilin-40 (CYP40) / rotamase
Chr9_7962096	inter	Ptom.009G.01072	Potri.009G131700	2.1.1.181 - 23S rRNA (adenine(1618)-N(6))-methyltransferase / rRNA large subunit methyltransferase F (1 of 2)	AT2G21070
Chr9_7962096	inter	Ptom.009G.01073	Potri.009G131800	PTHR24078:SF166 - LD21896P (1 of 1)	AT2G17880		Chaperone DnaJ-domain superfamily protein
Chr9_8534285	promoter	Ptom.009G.01183	Potri.009G140800	PTHR22950//PTHR22950:SF233 - AMINO ACID TRANSPORTER // SUBFAMILY NOT NAMED (1 of 2)	AT1G47670		Transmembrane amino acid transporter family protein
Chr9_8534285	promoter	Ptom.009G.01181	Potri.009G140600	similar to expressed protein in Arabidopsis thaliana; [ co-ortholog (1of2) of At2g41990, ]	AT2G41990
Chr9_8534285	promoter	Ptom.009G.01182	Potri.009G140750
Chr9_9018288	intron	Ptom.009G.01241	Potri.009G144800	transducin family protein; WD-40 repeat family protein; similar to contains 6 (4 significant) WD-40 repeats (PF0400); similar to nuclear protein HIRA; similar to mouse; similar to PIR:S68141; [ ortholog of At3g44530,]	AT3G44530	HIRA	homolog of histone chaperone HIRA
Chr9_9096574	inter	Ptom.009G.01248	Potri.009G145700	PTHR31656:SF0 - LATE EMBRYOGENESIS ABUNDANT PROTEIN-LIKE PROTEIN (1 of 2)	AT3G19430		late embryogenesis abundant protein-related / LEA protein-related
Chr9_9784346	promoter	Ptom.009G.01348	Potri.009G158200	1.1.1.208 - (+)-neomenthol dehydrogenase / Monoterpenoid dehydrogenase (1 of 2)	AT2G24190		NAD(P)-binding Rossmann-fold superfamily protein
Chr9_9784346	promoter	Ptom.009G.01347	Potri.009G158100	PTHR33044:SF24 - NON-SPECIFIC LIPID TRANSFER PROTEIN GPI-ANCHORED 2-RELATED (1 of 2)	AT3G43720		Bifunctional inhibitor/lipid-transfer protein/seed storage 2S albumin superfamily protein
Chr9_9984085	inter	Ptom.009G.01380	Potri.009G161500	PTHR10797:SF3 - CCR4-ASSOCIATED FACTOR 1 HOMOLOG 11-RELATED (1 of 6)	AT5G22250		Polynucleotidyl transferase, ribonuclease H-like superfamily protein
Chr9_9984085	inter	Ptom.009G.01381	Potri.009G161600	PTHR33057:SF1 - OVATE FAMILY PROTEIN 13 (1 of 3)	AT5G04820	ATOFP13,OFP13	ovate family protein 13
Chr9_9984085	inter	Ptom.009G.01379	Potri.009G161400	K13206 coiled-coil domain-containing protein 55 | (RefSeq) LOW QUALITY PROTEIN: nuclear speckle splicing regulatory protein 1 (A)	AT5G06270
